# Supplementary material for: Distinct antibody repertoires against endemic human coronaviruses in children and adults
Source: JCI Insight. 2021 Feb 22;6(4):e144499. doi: 10.1172/jci.insight.144499 (PMC7934927; doi:10.1172/jci.insight.144499)
Supplement: Supplemental Tables 3-4 [file jciinsight-6-144499-s070.xlsx]

## Sheet: Supplemental Table 3
Cluster_No	Species_Name	Abbr	Organism	Protein_Symbol	UniProt_Entry	Start_Position	End_Position	Immunodominant [yes = 1; no = 0]	Differential_Enrichment [yes = 1; no = 0]	Odds_Ratio	Log_Odds_Ratio	Upper_95%_Confidence_Interval	Lower_95%_Confidence_Interval	P-value_Fisher_Exact_Test	-LOG10(P-value)	Peptide_Sequence
37	Human coronavirus NL63	HCoV-NL63	Human coronavirus NL63 (HCoV-NL63)	N	E2DNV6	1	56	1	1	9.17847	2.21686	20.2843	4.15318	5.27182e-08	7.27804	DDSVTLALKNLGFDNQSKSPSSSGTSTPKKPNKPLSQPRADKPSQLKKPRWKRVPT
37	Human coronavirus NL63	HCoV-NL63	Human coronavirus NL63 (HCoV-NL63)	N	E2DNV6	29	84	1	1	4.51585	1.50759	7.25653	2.81028	3.34616e-09	8.47545	KKPNKPLSQPRADKPSQLKKPRWKRVPTREENVIQCFGPRDFNHNMGDSDLVQNGV
41	Human coronavirus HKU1	HCoV-HKU1	Human coronavirus HKU1 (HCoV-HKU1)	N	G9G2X4	1	56	1	1	3.44377	1.23657	5.6469	2.10019	4.56915e-06	5.34016	TKPLIEAEKPNLNSLCLLNHKEILSHIIPGSPGSLNFKKVETLNFQMVKEFPLLSE
219	Human coronavirus 229E	HCoV-229E	Human coronavirus 229E (HCoV-229E)	pp1ab	P0C6X1	337	392	1	1	5.77475e-05	-9.75943	0.370846	8.99233e-09	2.30158e-129	128.638	EHVNRMDTFCFNVRNSVTDECRLAMLGAEMTSNVRRQVASGVIDISTGWFDVYDDI
9	Human coronavirus 229E	HCoV-229E	Human coronavirus 229E (HCoV-229E)	pp1ab	P0C6X1	5377	5432	1	1	0.113781	-2.17348	0.791871	0.0163489	0.00392584	2.40607	NYDLSVINQRISYKHIVYVGDPQQLPAPRVLISKGVMEPIDYNVVTQRMCAIGPDV
12	Human coronavirus HKU1	HCoV-HKU1	Human coronavirus HKU1 (isolate N1) (HCoV-HKU1)	pp1ab	P0C6X2	925	980	1	1	0.00579473	-5.15081	0.0111846	0.00300223	8.12462e-148	147.09	DVISSEAVEDTIDGVVEDTINDDEDVVTGDNDDEDVVTGDNDDEDVVTGDNDDEDV
12	Human coronavirus HKU1	HCoV-HKU1	Human coronavirus HKU1 (isolate N1) (HCoV-HKU1)	pp1ab	P0C6X2	953	1008	1	1	0.00195307	-6.23835	0.00377898	0.0010094	3.38052e-196	195.471	GDNDDEDVVTGDNDDEDVVTGDNDDEDVVTGDNDDEDVVTGDNDDEDVVTGDNDDE
12	Human coronavirus HKU1	HCoV-HKU1	Human coronavirus HKU1 (isolate N1) (HCoV-HKU1)	pp1ab	P0C6X2	951	1006	1	1	0.0130456	-4.33931	0.0232592	0.00731698	2.58047e-115	114.588	VTGDNDDEDVVTGDNDDEDVVTGDNDDEDVVTGDNDDEDVVTGDNDDEDVVTGDND
12	Human coronavirus HKU1	HCoV-HKU1	Human coronavirus HKU1 (isolate N1) (HCoV-HKU1)	pp1ab	P0C6X2	949	1004	1	1	0.00212327	-6.1548	0.00387728	0.00116274	1.42471e-193	192.846	DVVTGDNDDEDVVTGDNDDEDVVTGDNDDEDVVTGDNDDEDVVTGDNDDEDVVTGD
12	Human coronavirus HKU1	HCoV-HKU1	Human coronavirus HKU1 (isolate N1) (HCoV-HKU1)	pp1ab	P0C6X2	1037	1092	1	1	0.0186238	-3.98331	0.0421113	0.00823645	2.80133e-67	66.5526	DEDVVTGDNDDEDVVTGDNDDEDVVTGDNDDEDVVTGDNDDEDVVTGDNNDEEIVT
12	Human coronavirus HKU1	HCoV-HKU1	Human coronavirus HKU1 (isolate N1) (HCoV-HKU1)	pp1ab	P0C6X2	1065	1120	1	1	2.49824	0.915585	4.27858	1.45871	0.00176912	2.75224	NDDEDVVTGDNDDEDVVTGDNNDEEIVTGDNDDQIVVTGDDVDDIESIYDFDTYKA
2	Human coronavirus HKU1	HCoV-HKU1	Human coronavirus HKU1 (isolate N1) (HCoV-HKU1)	pp1ab	P0C6X2	4509	4564	1	1	2.97627	1.09067	5.17104	1.71304	0.000237127	3.62502	NCCRFQRIDDDGNKLDKFFVVKRTNLEVYNKEKTYYELTKSCGVVAEHDFFTFDID
34	Human coronavirus HKU1	HCoV-HKU1	Human coronavirus HKU1 (isolate N1) (HCoV-HKU1)	pp1ab	P0C6X2	5461	5516	1	1	4.69633	1.54678	11.6624	1.89116	0.0015788	2.80167	KPHYSFKLVMNGMVFGLYKQSCTGSPYIDDFNKIASCKWTEVDDYVLANECIERLK
12	Human coronavirus HKU1	HCoV-HKU1	Human coronavirus HKU1 (isolate N2) (HCoV-HKU1)	pp1ab	P0C6X3	925	980	1	1	0.028393	-3.56161	0.0540117	0.0149257	3.64844e-66	65.4379	DVISSEAVEDTIDGVVEDTINDDEDVVTGDNDDEDVVTGDNDDEDVVTGDNDDEDV
12	Human coronavirus HKU1	HCoV-HKU1	Human coronavirus HKU1 (isolate N2) (HCoV-HKU1)	pp1ab	P0C6X3	953	1008	1	1	0.00390151	-5.54639	0.00781755	0.00194713	2.22746e-163	162.652	GDNDDEDVVTGDNDDEDVVTGDNDDEDVVTGDNDDEDVVTGDNDDEDVVTGDNDDE
12	Human coronavirus HKU1	HCoV-HKU1	Human coronavirus HKU1 (isolate N2) (HCoV-HKU1)	pp1ab	P0C6X3	951	1006	1	1	0.00267368	-5.9243	0.00516531	0.00138396	3.2154e-184	183.493	VTGDNDDEDVVTGDNDDEDVVTGDNDDEDVVTGDNDDEDVVTGDNDDEDVVTGDND
12	Human coronavirus HKU1	HCoV-HKU1	Human coronavirus HKU1 (isolate N2) (HCoV-HKU1)	pp1ab	P0C6X3	1009	1064	1	1	0.0135034	-4.30481	0.0276	0.00660664	8.36236e-95	94.0777	DVVTGDNDDEDVVTGDNDDEDVVTGDNDDEDVVTGDNDDEDVVTGDNDDEEIVTGD
12	Human coronavirus HKU1	HCoV-HKU1	Human coronavirus HKU1 (isolate N2) (HCoV-HKU1)	pp1ab	P0C6X3	1037	1092	1	1	0.0120207	-4.42112	0.023694	0.00609849	9.41118e-106	105.026	DEDVVTGDNDDEDVVTGDNDDEEIVTGDNDDQIVVTGDDVDDIESVYDFDTYKALL
8	Human coronavirus HKU1	HCoV-HKU1	Human coronavirus HKU1 (isolate N2) (HCoV-HKU1)	pp1ab	P0C6X3	5489	5544	1	1	88.5338	4.48338	638.772	12.2708	4.67187e-13	12.3305	AAETQKATEEAFKQSYASATIQEIVSDREIILCWETGKVKPPLNKNYVFTGYHFTS
12	Human coronavirus HKU1	HCoV-HKU1	Human coronavirus HKU1 (isolate N5) (HCoV-HKU1)	pp1ab	P0C6X4	897	952	1	1	0.0498108	-2.99952	0.342571	0.00724263	3.39881e-07	6.46867	NVVYLFDEAGDEAMASRMYCTFAIEDVEDVISSEAVEDTIDGVVEDTINDDEDVVT
12	Human coronavirus HKU1	HCoV-HKU1	Human coronavirus HKU1 (isolate N5) (HCoV-HKU1)	pp1ab	P0C6X4	925	980	1	1	0.028599	-3.55438	0.0544027	0.0150342	5.78168e-66	65.2379	DVISSEAVEDTIDGVVEDTINDDEDVVTGDNDDEDVVTGDNDDEDVVTGDNDDEDV
12	Human coronavirus HKU1	HCoV-HKU1	Human coronavirus HKU1 (isolate N5) (HCoV-HKU1)	pp1ab	P0C6X4	953	1008	1	1	0.0187494	-3.97659	0.0368627	0.00953648	1.32236e-82	81.8786	GDNDDEDVVTGDNDDEDVVTGDNDDEDVVTGDNDDEDVVTGDNDDEDVVTGDNDDE
12	Human coronavirus HKU1	HCoV-HKU1	Human coronavirus HKU1 (isolate N5) (HCoV-HKU1)	pp1ab	P0C6X4	981	1036	1	1	0.00761582	-4.87753	0.0139592	0.00415501	3.24315e-140	139.489	VTGDNDDEDVVTGDNDDEDVVTGDNDDEDVVTGDNDDEDVVTGDNNDEDVVTGDNN
12	Human coronavirus HKU1	HCoV-HKU1	Human coronavirus HKU1 (isolate N5) (HCoV-HKU1)	pp1ab	P0C6X4	1009	1064	1	1	0.0160512	-4.13197	0.0315808	0.00815817	1.51268e-90	89.8203	DVVTGDNDDEDVVTGDNNDEDVVTGDNNDEESVTGDNDDQIVVTGDDVDDIESIYD
36	Human coronavirus HKU1	HCoV-HKU1	Human coronavirus HKU1 (isolate N5) (HCoV-HKU1)	pp1ab	P0C6X4	4761	4816	1	1	0.000823633	-7.10179	5.28931	1.28253e-07	1.05335e-21	20.9774	DVDTHRYRLSLKDLLLYAADPAMHVASASALLDLRTCCFSVAAITSGIKFQTVKPG
78	Human coronavirus NL63	HCoV-NL63	Human coronavirus NL63 (HCoV-NL63)	pp1ab	P0C6X5	4285	4340	1	1	4.62218	1.53087	12.0758	1.76921	0.00306796	2.51315	TNCLASECFVKSDIFGSDFKTFDLLKYDFTEHKENLFNKYFKHWSFDYHPNCSDCY
16	Human coronavirus 229E	HCoV-229E	Human coronavirus 229E (HCoV-229E)	S	P15423	645	700	1	1	3.84727	1.34736	8.47492	1.7465	0.00150764	2.8217	SADVSEMLTFDKKAFTLANVSSFGDYNLSSVIPSLPTSGSRVAGRSAIEDILFSKL
147	Betacoronavirus 1	HCoV-OC43	Human coronavirus OC43 (HCoV-OC43)	M	Q01455	197	230	1	1	3.36006	1.21196	6.26747	1.80136	0.000291112	3.53594	SGFAVYVKSKVGNYRLPSTQKGSGMDTALLRNNI
46	Betacoronavirus 1	HCoV-OC43	Human coronavirus OC43 (HCoV-OC43)	S	Q0QJI4	757	812	1	1	2.79335	1.02724	4.33065	1.80176	1.21902e-05	4.91399	DYSKNRRSRRSITTGYRFTNFEPFTVNSVNDSLEPVGGLYEIQIPSEFTIGNMEEF
12	Human coronavirus HKU1	HCoV-HKU1	Human coronavirus HKU1 (HCoV-HKU1)	pp1ab	Q0ZJG7	925	980	1	1	0.0349258	-3.35453	0.0789618	0.0154482	1.82966e-41	40.7376	DVISSEVVEDTIDGVVEDTINDDEDVVTGDNDDEDVVTGDNDDDNDDQIVVIGDDV
21	Human coronavirus HKU1	HCoV-HKU1	Human coronavirus HKU1 (HCoV-HKU1)	pp1ab	Q0ZJG7	4985	5040	1	1	0.00030474	-8.09605	1.9563	4.74705e-08	2.67194e-48	47.5732	YRLANECAQVLSEIVMCGGCYYVKPGGTSSGDATTAFANSVFNICQAVTANVCSLM
12	Human coronavirus HKU1	HCoV-HKU1	Human coronavirus HKU1 (HCoV-HKU1)	pp1ab	Q0ZJJ1	925	980	1	1	0.00475536	-5.34848	0.00948656	0.00238373	5.61712e-154	153.25	DVISSEVVEDTIDGVVEDTINDDEDVVTGDNDDEHVVTGDNDDEHVVTGDNDDEDV
12	Human coronavirus HKU1	HCoV-HKU1	Human coronavirus HKU1 (HCoV-HKU1)	pp1ab	Q0ZJJ1	953	1008	1	1	0.00207778	-6.17646	0.00414915	0.00104049	1.12439e-191	190.949	GDNDDEHVVTGDNDDEHVVTGDNDDEDVVTGDNDDEDVVTGDNDDEDVVTGDNDDE
12	Human coronavirus HKU1	HCoV-HKU1	Human coronavirus HKU1 (HCoV-HKU1)	pp1ab	Q0ZJJ1	979	1034	1	1	0.00129789	-6.64702	0.0027279	0.000617513	2.44411e-205	204.612	DVVTGDNDDEDVVTGDNDDEDVVTGDNDDEDVVTGDNDDEDVVTGDNDDEDVVTGD
12	Human coronavirus HKU1	HCoV-HKU1	Human coronavirus HKU1 (HCoV-HKU1)	pp1ab	Q0ZJJ1	1037	1092	1	1	0.0145287	-4.23163	0.02639	0.00799861	8.20678e-107	106.086	DEDVVTGDNDDEDVVTGDNDDEDVVTGDNDDEHVVTGDNDDEDVVTGDNDDEDVVT
12	Human coronavirus HKU1	HCoV-HKU1	Human coronavirus HKU1 (HCoV-HKU1)	pp1ab	Q0ZJJ1	965	1020	1	1	0.0677326	-2.69219	0.138237	0.0331872	1.44057e-27	26.8415	NDDEHVVTGDNDDEDVVTGDNDDEDVVTGDNDDEDVVTGDNDDEDVVTGDNDDEDV
12	Human coronavirus HKU1	HCoV-HKU1	Human coronavirus HKU1 (HCoV-HKU1)	pp1ab	Q0ZJJ1	1093	1148	1	1	0.00248193	-5.99872	0.00504278	0.00122154	7.11633e-183	182.148	GDNDDEDVVTGDNDDEDVVTGDNDDEDVVTGDNDDEDVVTGDNDDEDVVTGDNDDD
12	Human coronavirus HKU1	HCoV-HKU1	Human coronavirus HKU1 (HCoV-HKU1)	pp1ab	Q0ZJJ1	1121	1176	1	1	4.20871	1.43716	7.92727	2.23447	2.49981e-05	4.60209	VTGDNDDEDVVTGDNDDEDVVTGDNDDDNDDQIVVIGDDVDDIDTINCESIYEFDT
41	Human coronavirus HKU1	HCoV-HKU1	Human coronavirus HKU1 (isolate N1) (HCoV-HKU1)	ORF8	Q5MQC5	1	56	1	1	5.41877	1.68987	10.398	2.8239	1.27318e-06	5.89511	MLEVEAPLEIVQESSRKLLGLTNLSEITKPLIEAEKPNLNSLCLLNHKEILSHIIP
41	Human coronavirus HKU1	HCoV-HKU1	Human coronavirus HKU1 (isolate N1) (HCoV-HKU1)	ORF8	Q5MQC5	29	84	1	1	2.67581	0.984251	4.66573	1.53458	0.00104296	2.98173	KPLIEAEKPNLNSLCLLNHKEILSHIIPGSPGSLNFKKVETLNFQMVKEFPLLSEY
49	Human coronavirus NL63	HCoV-NL63	Human coronavirus NL63 (HCoV-NL63)	N	Q5SBN5	29	83	1	1	4.44458	1.49169	10.0324	1.96905	0.000664491	3.17751	SDKAPYRVIPRNLVPIGKGNKDEQIGYWNVQERWRMRRGQRVDLPPKVHFYYLGT
49	Human coronavirus NL63	HCoV-NL63	Human coronavirus NL63 (HCoV-NL63)	N	Q6Q1R8	29	84	1	1	12.6692	2.53918	36.1674	4.43797	9.07067e-07	6.04236	SDKAPYRVIPRNLVPIGKGNKDEQIGYWNVQERWRMRRGQRVDLPPKVHFYYLGTG
37	Human coronavirus NL63	HCoV-NL63	Human coronavirus NL63 (HCoV-NL63)	N	Q6Q1R8	197	252	1	1	6.03719	1.79794	10.9625	3.32476	1.49521e-08	7.8253	GFDNQSKSPSSSGTSTPKKPNKPLSQPRADKPSQLKKPRWKRVPTREENVIQCFGP
132	Human coronavirus NL63	HCoV-NL63	Human coronavirus NL63 (HCoV-NL63)	N	Q6Q1R8	309	364	1	1	3.05332	1.11623	4.25377	2.19164	3.17657e-10	9.49804	KMLVAKDNKNLPKFIEQISAFTKPSSIKEMQSQSSHVAQNTVLNASIPESKPLADD
132	Human coronavirus NL63	HCoV-NL63	Human coronavirus NL63 (HCoV-NL63)	N	Q6Q1R8	337	377	1	1	4.93082	1.59551	6.64143	3.66081	2.64221e-25	24.578	EMQSQSSHVAQNTVLNASIPESKPLADDDSAIIEIVNEVLH
235	Human coronavirus 229E	HCoV-229E	Human coronavirus 229E (HCoV-229E)	pp1ab	P0C6X1	1373	1428	0	1	19.8259	2.98699	170.398	2.30677	0.00316303	2.4999	KAYNTINNEQGTPLTPILSCGIFGIKLETSLEVLLDVCNTKEVKVFVYTDTEVCKV
13	Human coronavirus HKU1	HCoV-HKU1	Human coronavirus HKU1 (isolate N1) (HCoV-HKU1)	pp1ab	P0C6X2	3305	3360	0	1	15.5683	2.74524	57.4464	4.21912	1.10482e-05	4.95671	AKAMETFNHNNGNDVLYQPPTASVSTSFLQSGIVKMVSPTSKIEPCIVSVTYGSMT
117	Human coronavirus HKU1	HCoV-HKU1	Human coronavirus HKU1 (isolate N1) (HCoV-HKU1)	pp1ab	P0C6X2	7029	7084	0	1	416.701	6.03237	2.82168e+06	0.0615378	0.000727283	3.1383	KDGFFTYICHLIRDKLSLGGSVAIKITEFSWNADLYKLMSCFAFWTVFCTNVNASS
10	Human coronavirus NL63	HCoV-NL63	Human coronavirus NL63 (HCoV-NL63)	pp1ab	P0C6X5	3753	3808	0	1	312.436	5.7444	2.15323e+06	0.0453348	0.00445301	2.35135	YAGVVWTLNDVKDNDGRPVHVKEITKENVETLTWPLILNCERVVKLQNNEIMPGKL
136	Betacoronavirus 1	HCoV-OC43	Human coronavirus OC43 (HCoV-OC43)	pp1ab	P0C6X6	1401	1456	0	1	628.012	6.44256	4.1776e+06	0.0944079	1.91867e-05	4.717	VSLTYLLGTAKKQVVLVSNNQEDFDLISKCQITAVEGTKKLAARLSFNVGRSIVYE
253	Betacoronavirus 1	HCoV-OC43	Human coronavirus OC43 (HCoV-OC43)	pp1ab	P0C6X6	2381	2436	0	1	24.8306	3.21208	204.206	3.0193	0.000614145	3.21173	LFSLFKHVAYGCSKSGCLFCYKRNRSLRVKCSTIVGGMIRYYDVMANGGTGFCSKH
98	Betacoronavirus 1	HCoV-OC43	Human coronavirus OC43 (HCoV-OC43)	S	Q0QJI4	337	392	0	1	312.436	5.7444	2.15323e+06	0.0453348	0.00445301	2.35135	RKPDLPNCNIEAWLNDKSVPSPLNWERKTFSNCNFNMSSLMSFIQADSFTCNNIDA
38	Human coronavirus HKU1	HCoV-HKU1	Human coronavirus HKU1 (HCoV-HKU1)	pp1ab	Q0ZJJ1	225	280	0	1	416.701	6.03237	2.82168e+06	0.0615378	0.000727283	3.1383	PVLFVDQYGCDYSGKLADCLQAYGHYSLQDMRQKQSVWLANCDFDIVVAWHVVRDS
102	Human coronavirus HKU1	HCoV-HKU1	Human coronavirus HKU1 (HCoV-HKU1)	pp1ab	Q0ZJJ1	813	868	0	1	521.889	6.25746	3.49652e+06	0.0778969	0.000118346	3.92684	VNFNEKPVVMEIPSLMTVKVMFDLDSTFDDILGKVCSEFEVEKGVTVDDFVAVVCD
9	Human coronavirus HKU1	HCoV-HKU1	Human coronavirus HKU1 (HCoV-HKU1)	pp1ab	Q0ZJJ1	5825	5880	0	1	312.436	5.7444	2.15323e+06	0.0453348	0.00445301	2.35135	YELSVINARIKAKHYVYIGDPAQLPAPRVLLSKGSLEPRHFNSITKIMCCLGPDIF
189	Human coronavirus HKU1	HCoV-HKU1	Human coronavirus HKU1 (isolate N1) (HCoV-HKU1)	S	Q5MQD0	365	420	0	1	416.701	6.03237	2.82168e+06	0.0615378	0.000727283	3.1383	TDSFSCNNFDESKIYGSCFKSIVLDKFAIPNSRRSDLQLGSSGFLQSSNYKIDTTS
49	Human coronavirus NL63	HCoV-NL63	Human coronavirus NL63 (HCoV-NL63)	N	Q5SBN5	1	56	0	1	6.19132	1.82315	20.351	1.88356	0.00422704	2.37396	MASVNWADDRAARKKFPPPSFYMPLLVSSDKAPYRVIPRNLVPIGKGNKDEQIGYW
37	Human coronavirus NL63	HCoV-NL63	Human coronavirus NL63 (HCoV-NL63)	N	Q6Q1R8	169	224	0	1	6.19132	1.82315	20.351	1.88356	0.00422704	2.37396	RQQSRTRSDSNQSSSDLVAAVTLALKNLGFDNQSKSPSSSGTSTPKKPNKPLSQPR
185	Human coronavirus NL63	HCoV-NL63	Human coronavirus NL63 (HCoV-NL63)	M	Q6Q1R9	197	226	0	1	24.8306	3.21208	204.206	3.0193	0.000614145	3.21173	FYVRAKHGDFSGVASQEGVLSEREKLLHLI
131	Human coronavirus NL63	HCoV-NL63	Human coronavirus NL63 (HCoV-NL63)	S	Q6Q1S2	421	476	0	1	19.8259	2.98699	170.398	2.30677	0.00316303	2.4999	VDVLVNVSATNIQNLLYCDSPFEKLQCEHLQFGLQDGFYSANFLDDNVLPETYVAL
131	Human coronavirus NL63	HCoV-NL63	Human coronavirus NL63 (HCoV-NL63)	S	Q6Q1S2	449	504	0	1	19.8259	2.98699	170.398	2.30677	0.00316303	2.4999	HLQFGLQDGFYSANFLDDNVLPETYVALPIYYQHTDINFTATASFGGSCYVCKPHQ
174	Human coronavirus HKU1	HCoV-HKU1	Human coronavirus HKU1 (HCoV-HKU1)	S	D3GDW7	85	130	1	0	0.308132	-1.17723	2.2225	0.0427201	0.337453	0.471787	NNGIFSKVKNTKLYVDNTLYSEFSTIVIGSVFVNTSYTIVVQPHNG
64	Human coronavirus 229E	HCoV-229E	Human coronavirus 229E (HCoV-229E)	S	E2DNU8	421	476	1	0	2.55094	0.936462	4.80197	1.35513	0.00705252	2.15166	CTKYNIYDVSGVGAIRISNDTFLNGITYTSTSGNLLGFKDVTNGTIYSITPCNPPD
82	Human coronavirus HKU1	HCoV-HKU1	Human coronavirus HKU1 (HCoV-HKU1)	S	G9G2W2	1	56	1	0	0.0137881	-4.28395	89.5417	2.12316e-06	0.0569539	1.24448	GVITNAVDCSSSFFSEIQCKTKSLLPNTGVYDLSGFTVKPVATVHRRIPDLPDCDI
234	Human coronavirus 229E	HCoV-229E	Human coronavirus 229E (HCoV-229E)	pp1ab	P0C6X1	1429	1484	1	0	2.21656	0.795954	4.04413	1.21488	0.0137161	1.86277	KDFVSGLVNVQKVEQPKIEPKPVSVIKVAPKPYRVDGKFSYFTEDLLCVADDKPIV
2	Human coronavirus 229E	HCoV-229E	Human coronavirus 229E (HCoV-229E)	pp1ab	P0C6X1	4061	4116	1	0	2.59054	0.951866	6.11305	1.0978	0.0451002	1.34582	TCDRTAIQSFDNSYLNRVRGSSAARLEPCNGTDIDYCVRAFDVYNKDASFIGKNLK
39	Human coronavirus 229E	HCoV-229E	Human coronavirus 229E (HCoV-229E)	pp1ab	P0C6X1	4845	4900	1	0	0.613362	-0.4888	1.56276	0.240736	0.417836	0.378994	FKATLYYQNGVFMSTAKCWTEEDLSIGPHEFCSQHTMQIVDENGKYYLPYPDPSRI
20	Human coronavirus 229E	HCoV-229E	Human coronavirus 229E (HCoV-229E)	pp1ab	P0C6X1	6553	6608	1	0	2.14327	0.762332	6.11694	0.750963	0.17986	0.745065	VDNDVVDYVSDADFSVTGDCATVYLEDKFDLLISDMYDGRTKAIDGENVSKEGFFT
7	Human coronavirus HKU1	HCoV-HKU1	Human coronavirus HKU1 (isolate N1) (HCoV-HKU1)	pp1ab	P0C6X2	2101	2156	1	0	2.81492	1.03493	7.66331	1.03399	0.0473664	1.32453	SVDSVSEESQGNVVTSVMESQISTKEVKLKGVRKTVKIEDAIIVNDENSSIKVVKS
13	Human coronavirus HKU1	HCoV-HKU1	Human coronavirus HKU1 (isolate N1) (HCoV-HKU1)	pp1ab	P0C6X2	3333	3388	1	0	1.20421	0.185826	3.59154	0.403762	0.766029	0.115755	LQSGIVKMVSPTSKIEPCIVSVTYGSMTLNGLWLDDKVYCPRHVICSSSNMNEPDY
48	Human coronavirus HKU1	HCoV-HKU1	Human coronavirus HKU1 (isolate N1) (HCoV-HKU1)	pp1ab	P0C6X2	6637	6692	1	0	1.2831	0.249276	4.54306	0.362385	0.724817	0.139772	FRKARNGVFISTEKLSRLSMIKGPQRADLNGVIVDKVGELKVEFWFAMRKDGDDVI
18	Human coronavirus HKU1	HCoV-HKU1	Human coronavirus HKU1 (isolate N2) (HCoV-HKU1)	pp1ab	P0C6X3	1373	1428	1	0	0.959989	-0.0408339	3.29258	0.279895	1	0	VAAGKKFSKETAAMVKSKGVCQVGDCYVSTGGKLCKTILNIVGPDARQDGRQSYVL
2	Human coronavirus HKU1	HCoV-HKU1	Human coronavirus HKU1 (isolate N2) (HCoV-HKU1)	pp1ab	P0C6X3	4453	4508	1	0	1.57879	0.456657	4.85769	0.513119	0.505536	0.296248	LSTDVQLRAFDICNTNRAGIGLYYKVNCCRFQRIDDDGNKLDKFFVVKRTNLEVYN
2	Human coronavirus HKU1	HCoV-HKU1	Human coronavirus HKU1 (isolate N2) (HCoV-HKU1)	pp1ab	P0C6X3	4481	4536	1	0	2.58459	0.949569	6.45873	1.03428	0.0665035	1.17716	CRFQRIDDDGNKLDKFFVVKRTNLEVYNKEKTYYELTKSCGVVAEHDFFTFDIDGS
221	Human coronavirus NL63	HCoV-NL63	Human coronavirus NL63 (HCoV-NL63)	pp1ab	P0C6X5	1177	1232	1	0	1.40042	0.336775	5.01512	0.391055	0.714263	0.146142	KGTGVFVQDPAPIDIDAFPVKPICSSVYLGVKGSGHYQTNLYSFNKAIDGFGVFDI
56	Human coronavirus NL63	HCoV-NL63	Human coronavirus NL63 (HCoV-NL63)	pp1ab	P0C6X5	3081	3136	1	0	0.308132	-1.17723	2.2225	0.0427201	0.337453	0.471787	GACGSPGYNVRNDGTVEFCYLHQIELGSGAHVGSDFTGSVYGNFDDQPSLQVESAN
4	Human coronavirus NL63	HCoV-NL63	Human coronavirus NL63 (HCoV-NL63)	pp1ab	P0C6X5	4537	4592	1	0	0.757185	-0.278147	1.80159	0.318235	0.686283	0.163497	NKSAGWPLNKFGKASLYYESISYEEQDALFALTKRNVLPTMTQLNLKYAISGKERA
8	Human coronavirus NL63	HCoV-NL63	Human coronavirus NL63 (HCoV-NL63)	pp1ab	P0C6X5	5069	5124	1	0	0.728786	-0.316375	2.44209	0.21749	0.784309	0.105513	GSLDVEVFNRLATSDWTDVRDYKLANDVKDTLRLFAAETIKAKEESVKSSYAFATL
8	Human coronavirus NL63	HCoV-NL63	Human coronavirus NL63 (HCoV-NL63)	pp1ab	P0C6X5	5097	5152	1	0	0.403978	-0.906396	2.96495	0.0550424	0.488044	0.311541	KDTLRLFAAETIKAKEESVKSSYAFATLKEVVGPKELLLSWESGKVKPPLNRNSVF
32	Human coronavirus NL63	HCoV-NL63	Human coronavirus NL63 (HCoV-NL63)	pp1ab	P0C6X5	6105	6160	1	0	0.349686	-1.05072	2.54136	0.0481161	0.494702	0.305657	GELPVAVVNDKVFVRYGDVDNLVFTNKTTLPTNVAFELFAKRKMGLTPPLSILKNL
67	Betacoronavirus 1	HCoV-OC43	Human coronavirus OC43 (HCoV-OC43)	pp1ab	P0C6X6	757	812	1	0	1.54235	0.433305	2.84811	0.835232	0.161297	0.792374	PLDVYDLTMPSQVQKAKQKPIYLKGSGSDFSLADSVVEVVTTSLTPCGYSEPPKVA
13	Betacoronavirus 1	HCoV-OC43	Human coronavirus OC43 (HCoV-OC43)	pp1ab	P0C6X6	3193	3248	1	0	2.2209	0.79791	4.90446	1.00569	0.0758192	1.12022	YNKYRYYSGKMDTAAYREAACSQLAKAMDTFTNNNGSDVLYQPPTASVSTSFLQSG
4	Betacoronavirus 1	HCoV-OC43	Human coronavirus OC43 (HCoV-OC43)	pp1ab	P0C6X6	4873	4928	1	0	1.91784	0.651201	4.01265	0.916632	0.111373	0.95322	KFGKARLYYEALSFEEQDEIYAYTKRNVLPTLTQMNLKYAISAKNRARTVAGVSIL
75	Betacoronavirus 1	HCoV-OC43	Human coronavirus OC43 (HCoV-OC43)	pp1ab	P0C6X6	6441	6496	1	0	0.392375	-0.935538	1.6377	0.0940086	0.299074	0.524222	GEMPCAIINDKVVTKIDKEDVVIFINNTTYPTNVAVELFAKRSVRHHPELKLFRNL
15	Human coronavirus 229E	HCoV-229E	Human coronavirus 229E (HCoV-229E)	N	P15130	141	196	1	0	3.0289	1.1082	6.44471	1.42353	0.00574007	2.24108	EEPDSRAPSRSQSRSQSRGRGESKPQSRNPSSDRNHNSQDDIMKAVAAALKSLGFD
241	Human coronavirus 229E	HCoV-229E	Human coronavirus 229E (HCoV-229E)	N	P15130	337	389	1	0	0.615964	-0.484567	1.17063	0.32411	0.159781	0.796475	FLEELNAFTREMQQHPLLNPSALEFNPSQTSPATAEPVRDEVSIETDIIDEVN
248	Human coronavirus 229E	HCoV-229E	Human coronavirus 229E (HCoV-229E)	M	P15422	197	225	1	0	1.71465	0.539207	4.07153	0.722089	0.205783	0.68659	YVRVKHGDFSAVSSPMSNMTENERLLHFF
64	Human coronavirus 229E	HCoV-229E	Human coronavirus 229E (HCoV-229E)	S	P15423	421	476	1	0	2.14327	0.762332	6.11694	0.750963	0.17986	0.745065	DGDGITGVPQPVEGVSSFMNVTLDKCTKYNIYDVSGVGVIRVSNDTFLNGITYTST
16	Human coronavirus 229E	HCoV-229E	Human coronavirus 229E (HCoV-229E)	S	P15423	673	728	1	0	1.4234	0.353047	3.85736	0.525246	0.567796	0.245808	SSVIPSLPTSGSRVAGRSAIEDILFSKLVTSGLGTVDADYKKCTKGLSIADLACAQ
98	Betacoronavirus 1	HCoV-OC43	Human coronavirus OC43 (HCoV-OC43)	S	Q0QJI4	309	364	1	0	2.86115	1.05122	8.57782	0.954342	0.0657049	1.1824	CKTQSIAPPTGVYELNGYTVQPIADVYRRKPDLPNCNIEAWLNDKSVPSPLNWERK
12	Human coronavirus HKU1	HCoV-HKU1	Human coronavirus HKU1 (HCoV-HKU1)	pp1ab	Q0ZJG7	953	1008	1	0	1.86777	0.624745	5.88324	0.592967	0.291179	0.535839	GDNDDEDVVTGDNDDDNDDQIVVIGDDVDDIDTINCESIYEFDTYKALLVFNDVYN
7	Human coronavirus HKU1	HCoV-HKU1	Human coronavirus HKU1 (HCoV-HKU1)	pp1ab	Q0ZJG7	1961	2016	1	0	1.02466	0.0243646	3.53709	0.296836	1	0	SLTYFNKPSFKSENRYSVLSVDSVSEESQGNVVTSVMESQISTKEVKLKGVRKTVK
7	Human coronavirus HKU1	HCoV-HKU1	Human coronavirus HKU1 (HCoV-HKU1)	pp1ab	Q0ZJG7	2017	2072	1	0	0.676209	-0.391253	1.20354	0.37993	0.193756	0.712746	IEDAIIVNDENSSIKVVKSLSLVDVWDMYLTGCDYVVWVANELSRLVKSPTVREYI
2	Human coronavirus HKU1	HCoV-HKU1	Human coronavirus HKU1 (HCoV-HKU1)	pp1ab	Q0ZJG7	4397	4452	1	0	1.10979	0.10417	2.93786	0.419227	0.798225	0.0978744	DDGNKLDKFFVVKRTNLEVYNKEKTYYELTKSCGVVAEHDFFTFDIDGSRVPHIVR
8	Human coronavirus HKU1	HCoV-HKU1	Human coronavirus HKU1 (HCoV-HKU1)	pp1ab	Q0ZJG7	5461	5516	1	0	0.349686	-1.05072	2.54136	0.0481161	0.494702	0.305657	EYVFDKSELTNGVYYRATTTYKLSIGDVFVLTSHSVASLSAPTLVPQENYASIRFS
12	Human coronavirus HKU1	HCoV-HKU1	Human coronavirus HKU1 (HCoV-HKU1)	pp1ab	Q0ZJJ1	971	1026	1	0	1.43579	0.361716	2.58897	0.796262	0.243601	0.61332	VTGDNDDEDVVTGDNDDEDVVTGDNDDEDVVTGDNDDEDVVTGDNDDEDVVTGDND
7	Human coronavirus HKU1	HCoV-HKU1	Human coronavirus HKU1 (HCoV-HKU1)	pp1ab	Q0ZJJ1	2157	2212	1	0	1.27918	0.246223	3.42964	0.477109	0.589526	0.229497	SVLSVDSVSEESQGNVVTSVMESQISTKEVKLKGVRKTVKIEDAIIVNDENSSIKV
13	Human coronavirus HKU1	HCoV-HKU1	Human coronavirus HKU1 (HCoV-HKU1)	pp1ab	Q0ZJJ1	3361	3416	1	0	2.78506	1.02427	7.03923	1.1019	0.0343992	1.46345	SQLAKAMETFNHNNGNDVLYQPPTASVSTSFLQSGIVKMVSPTSKIEPCIVSVTYG
48	Human coronavirus HKU1	HCoV-HKU1	Human coronavirus HKU1 (HCoV-HKU1)	pp1ab	Q0ZJJ1	6693	6748	1	0	0.735143	-0.30769	3.20446	0.168651	1	0	LEAFRKARNGVFISTEKLSRLSMIKGPQRADLNGVIVDKVGELKVEFWFAMRKDGD
82	Human coronavirus HKU1	HCoV-HKU1	Human coronavirus HKU1 (isolate N2) (HCoV-HKU1)	S	Q14EB0	281	336	1	0	0.0155332	-4.16478	101.027	2.38827e-06	0.0901628	1.04497	DCSSSFLSEIQCKTQSFAPNTGVYDLSGFTVKPVATVYRRIPNLPDCDIDNWLNNV
193	Human coronavirus HKU1	HCoV-HKU1	Human coronavirus HKU1 (isolate N2) (HCoV-HKU1)	S	Q14EB0	617	672	1	0	3.0289	1.1082	6.44471	1.42353	0.00574007	2.24108	GVCVNYDLYGITGQGIFKEVSAAYYNNWQNLLYDSNGNIIGFKDFLTNKTYTILPC
46	Human coronavirus HKU1	HCoV-HKU1	Human coronavirus HKU1 (isolate N2) (HCoV-HKU1)	S	Q14EB0	729	784	1	0	1.09141	0.087474	2.27044	0.524649	0.847337	0.0719439	YSVSSCDLRMGSGFCIDYALPSSRRKRRGISSPYRFVTFEPFNVSFVNDSVETVGG
191	Human coronavirus HKU1	HCoV-HKU1	Human coronavirus HKU1 (isolate N2) (HCoV-HKU1)	S	Q14EB0	1317	1351	1	0	1.7304	0.548353	3.29236	0.909465	0.12446	0.90497	CCCTGCGSACFSKCHNCCDEYGGHNDFVIKASHDD
15	Human coronavirus 229E	HCoV-229E	Human coronavirus 229E (HCoV-229E)	N	Q1HVN6	141	196	1	0	0.506508	-0.680214	1.65899	0.154643	0.342956	0.464762	EEPDSRAPSRSQSRSQSRGRGESKSQSRNPSSDRNHNSQDDIMKAVAAALKSLGFD
31	Human coronavirus HKU1	HCoV-HKU1	Human coronavirus HKU1 (isolate N1) (HCoV-HKU1)	N	Q5MQC6	1	56	1	0	1.2831	0.249276	4.54306	0.362385	0.724817	0.139772	MSYTPGHYAGSRSSSGNRSGILKKTSWADQSERNYQTFNRGRKTQPKFTVSTQPQG
15	Human coronavirus HKU1	HCoV-HKU1	Human coronavirus HKU1 (isolate N1) (HCoV-HKU1)	N	Q5MQC6	197	252	1	0	0.702546	-0.353044	1.66515	0.296413	0.55639	0.25462	SRPGSRSQSRGPNNRSLSRSNSNFRHSDSIVKPDMADEIANLVLAKLGKDSKPQQV
125	Human coronavirus HKU1	HCoV-HKU1	Human coronavirus HKU1 (isolate N1) (HCoV-HKU1)	N	Q5MQC6	365	420	1	0	1.22669	0.204317	3.01509	0.499077	0.626641	0.202981	MKVLEENLNAYVNSNQNTDSDSLSSKPQRKRGVKQLPEQFDSLNLSAGTQHISNDF
125	Human coronavirus HKU1	HCoV-HKU1	Human coronavirus HKU1 (isolate N1) (HCoV-HKU1)	N	Q5MQC6	393	441	1	0	1.33421	0.288342	2.44252	0.728809	0.400916	0.396946	RKRGVKQLPEQFDSLNLSAGTQHISNDFTPEDHSLLATLDDPYVEDSVA
134	Human coronavirus HKU1	HCoV-HKU1	Human coronavirus HKU1 (isolate N1) (HCoV-HKU1)	M	Q5MQC7	1	56	1	0	0.594014	-0.520852	1.12766	0.312908	0.126841	0.896739	MNKSFLPQFTSDQAVTFLKEWNFSLGVILLFITIILQFGYTSRSMFVYLIKMIILW
140	Human coronavirus HKU1	HCoV-HKU1	Human coronavirus HKU1 (isolate N1) (HCoV-HKU1)	S	Q5MQD0	1177	1232	1	0	2.14327	0.762332	6.11694	0.750963	0.17986	0.745065	KQGYFIKHNDHWMFTGSSYYYPEPISDKNVVFMNTCSVNFTKAPLVYLNHSVPKLS
49	Human coronavirus NL63	HCoV-NL63	Human coronavirus NL63 (HCoV-NL63)	N	Q6Q1R8	57	112	1	0	0.849904	-0.162632	1.27379	0.567078	0.487245	0.312252	NVQERWRMRRGQRVDLPPKVHFYYLGTGPHKDLKFRQRSDGVVWVAKEGAKTVNTS
49	Human coronavirus NL63	HCoV-NL63	Human coronavirus NL63 (HCoV-NL63)	N	Q6Q1R8	85	140	1	0	2.14327	0.762332	6.11694	0.750963	0.17986	0.745065	PHKDLKFRQRSDGVVWVAKEGAKTVNTSLGNRKRNQKPLEPKFSIALPPELSVVEF
49	Human coronavirus NL63	HCoV-NL63	Human coronavirus NL63 (HCoV-NL63)	N	Q6Q1R8	113	168	1	0	1.27918	0.246223	3.42964	0.477109	0.589526	0.229497	LGNRKRNQKPLEPKFSIALPPELSVVEFEDRSNNSSRASSRSSTRNNSRDSSRSTS
49	Human coronavirus NL63	HCoV-NL63	Human coronavirus NL63 (HCoV-NL63)	N	Q6Q1R8	141	196	1	0	2.57423	0.945552	7.56932	0.875466	0.0857803	1.06661	EDRSNNSSRASSRSSTRNNSRDSSRSTSRQQSRTRSDSNQSSSDLVAAVTLALKNL
16	Human coronavirus NL63	HCoV-NL63	Human coronavirus NL63 (HCoV-NL63)	S	Q6Q1S2	841	896	1	0	2.33925	0.849831	6.76814	0.808508	0.163459	0.78659	SLANVTSFGDYNLSSVLPQRNIRSSRIAGRSALEDLLFSKVVTSGLGTVDVDYKSC
15	Betacoronavirus 1	HCoV-OC43	Human coronavirus OC43 (HCoV-OC43)	N	Q6TY37	1	56	1	0	0.758582	-0.276304	1.61426	0.356477	0.596782	0.224185	GRSAPNSRSTSRTSSRASSAGSRSRANSGNRTPTSGVTPDMADQIASLVLAKLGKD
15	Betacoronavirus 1	HCoV-OC43	Human coronavirus OC43 (HCoV-OC43)	N	Q6TY37	29	84	1	0	2.60329	0.956775	5.6286	1.20405	0.0216028	1.66549	GNRTPTSGVTPDMADQIASLVLAKLGKDATKPQQVTKHTAKEVRQKILNKPRQKRS
15	Betacoronavirus 1	HCoV-OC43	Human coronavirus OC43 (HCoV-OC43)	N	Q6TY37	57	112	1	0	1.5393	0.431327	3.86379	0.613242	0.419436	0.377335	ATKPQQVTKHTAKEVRQKILNKPRQKRSPNKQCTVQQCFGKRGPNQNFGGGEMLKL
15	Betacoronavirus 1	HCoV-OC43	Human coronavirus OC43 (HCoV-OC43)	N	Q6TY37	85	123	1	0	3.87398	1.35428	11.2291	1.3365	0.017725	1.75141	PNKQCTVQQCFGKRGPNQNFGGGEMLKLGTSDPQFPIFA
112	Human coronavirus 229E	HCoV-229E	Human coronavirus 229E (HCoV-229E)	M	A2ICY8	57	86	0	0	9.94772	2.29734	104.979	0.942642	0.07259	1.13912	FALFKARSHRGRAALIVFKILIHGISLSSM
112	Human coronavirus 229E	HCoV-229E	Human coronavirus 229E (HCoV-229E)	ORF4	A2ICY9	29	84	0	0	5.12684	1.63449	20.4741	1.2838	0.0292941	1.53322	RQVIQDVKDGTVTFNLLAYTLMSLFVVYFALFKARSHRGRSALIVFKILILFVYVP
112	Human coronavirus 229E	HCoV-229E	Human coronavirus 229E (HCoV-229E)	ORF4	A2ICY9	85	140	0	0	2.59615	0.954031	27.3969	0.246014	0.418311	0.378501	LLYWSQAYIDATLIAVILLGRFFHTAWHCWLYKTWDFIVFNVTTLCYVQGKCWFLE
173	Human coronavirus NL63	HCoV-NL63	Human coronavirus NL63 (HCoV-NL63)	S	D3GE05	57	112	0	0	0.0415655	-3.18048	276.492	6.24863e-06	0.597273	0.223827	LHSGYYDANQYYIYLTNKIHLNAPVTLKICKFGNTSFDFLSNVSTSHHCIVNSSFT
64	Human coronavirus 229E	HCoV-229E	Human coronavirus 229E (HCoV-229E)	S	E2DNU8	365	420	0	0	0.0311849	-3.46782	205.589	4.73031e-06	0.366505	0.43592	KDIPGGCAMPIMANLVNHKSHNIGSLYVSWSDGDVITGVPKPVEGVSSFMNVTLNK
64	Human coronavirus 229E	HCoV-229E	Human coronavirus 229E (HCoV-229E)	S	E2DNU8	393	448	0	0	1.5411	0.432497	5.59383	0.424573	0.460625	0.336653	SWSDGDVITGVPKPVEGVSSFMNVTLNKCTKYNIYDVSGVGAIRISNDTFLNGITY
64	Human coronavirus 229E	HCoV-229E	Human coronavirus 229E (HCoV-229E)	S	E2DNU8	449	504	0	0	2.59615	0.954031	27.3969	0.246014	0.418311	0.378501	TSTSGNLLGFKDVTNGTIYSITPCNPPDQLVVYQQAVVGAMLSENFTSYGFSNVVE
41	Human coronavirus HKU1	HCoV-HKU1	Human coronavirus HKU1 (HCoV-HKU1)	N	G9G2X4	29	84	0	0	2.59615	0.954031	27.3969	0.246014	0.418311	0.378501	PGSPGSLNFKKVETLNFQMVKEFPLLSEYPLLKQKDIGIDTAGVLLKQLMVNKSSC
41	Human coronavirus HKU1	HCoV-HKU1	Human coronavirus HKU1 (HCoV-HKU1)	N	G9G2X4	57	112	0	0	0.0311849	-3.46782	205.589	4.73031e-06	0.366505	0.43592	YPLLKQKDIGIDTAGVLLKQLMVNKSSCYRDGISTISVPAHMPMHPMVNPSKESSG
41	Human coronavirus HKU1	HCoV-HKU1	Human coronavirus HKU1 (HCoV-HKU1)	N	G9G2X7	85	140	0	0	9.94772	2.29734	104.979	0.942642	0.07259	1.13912	YQDGISTISVPVHMPVHPMVMPTKVSSGSLVTKLTLLFPPMFRQGILLFKKLSLLG
41	Human coronavirus HKU1	HCoV-HKU1	Human coronavirus HKU1 (isolate N2) (HCoV-HKU1)	ORF8	P0C5B5	1	56	0	0	5.10875	1.63095	25.1397	1.03817	0.0604011	1.21895	MLEVEAPLEIVQESSRKLLGLTNLSEAIKPIIEAENPNPNSLCLLNHKETLSHIIP
41	Human coronavirus HKU1	HCoV-HKU1	Human coronavirus HKU1 (isolate N2) (HCoV-HKU1)	ORF8	P0C5B5	29	84	0	0	2.59615	0.954031	27.3969	0.246014	0.418311	0.378501	KPIIEAENPNPNSLCLLNHKETLSHIIPGSLGLPNFKKVETLNFQMVKEYPLLTGY
123	Human coronavirus 229E	HCoV-229E	Human coronavirus 229E (HCoV-229E)	pp1ab	P0C6X1	645	700	0	0	5.09081	1.62744	35.4656	0.730746	0.12955	0.887564	VKPNISLCVPLYVRDYVDKWDDFCRQYSNESWFEDDYRAFISVLDITDAAVKAAES
123	Human coronavirus 229E	HCoV-229E	Human coronavirus 229E (HCoV-229E)	pp1ab	P0C6X1	673	728	0	0	1.31185	0.271437	11.2744	0.152642	0.594949	0.225521	NESWFEDDYRAFISVLDITDAAVKAAESKAFVDTIVPPCPSILKVIDGGKIWNGVI
237	Human coronavirus 229E	HCoV-229E	Human coronavirus 229E (HCoV-229E)	pp1ab	P0C6X1	813	868	0	0	2.57241	0.944843	13.8854	0.476566	0.259343	0.586126	EWIELFPHNDRIKSFSTFESAYMPIADPTHFDIEEVELLDAEFVEPGCGGILAVID
51	Human coronavirus 229E	HCoV-229E	Human coronavirus 229E (HCoV-229E)	pp1ab	P0C6X1	981	1036	0	0	3.41876	1.22928	20.1883	0.578944	0.193029	0.714378	SLPVMISEWPLSVQQAQQEATLPDIAEDVVDQVEEVNSIFDIETVDVKHDVSPFEM
51	Human coronavirus 229E	HCoV-229E	Human coronavirus 229E (HCoV-229E)	pp1ab	P0C6X1	1009	1064	0	0	1.05117	0.0499064	8.64422	0.127827	1	0	VVDQVEEVNSIFDIETVDVKHDVSPFEMPFEELNGLKILKQLDNNCWVNSVMLQIQ
236	Human coronavirus 229E	HCoV-229E	Human coronavirus 229E (HCoV-229E)	pp1ab	P0C6X1	1205	1260	0	0	0.751673	-0.285454	5.86898	0.0962709	1	0	HYQTNIYSQNLCVDGFGVNKIQPWTNDALNTICIKDADYNAKVEISVTPIKNTVDT
76	Human coronavirus 229E	HCoV-229E	Human coronavirus 229E (HCoV-229E)	pp1ab	P0C6X1	1261	1316	0	0	5.09081	1.62744	35.4656	0.730746	0.12955	0.887564	TPKEEFVVKEKLNAFLVHDNVAFYQGDVDTVVNGVDFDFIVNAANENLAHGGGLAK
233	Human coronavirus 229E	HCoV-229E	Human coronavirus 229E (HCoV-229E)	pp1ab	P0C6X1	1513	1568	0	0	2.59615	0.954031	27.3969	0.246014	0.418311	0.378501	KDCVDINKAIPSGNLIKFDIGSVVVYMCVVPSEKDKHLDNNVQRCTRKLNRLMCDI
232	Human coronavirus 229E	HCoV-229E	Human coronavirus 229E (HCoV-229E)	pp1ab	P0C6X1	1625	1680	0	0	2.93762	1.0776	10.0534	0.858372	0.0921333	1.03558	FEQQVGVIADKDKDLSGAVPSDLNTSELLTKAIDVDWVEFYGFKDAVTFATVDHSA
231	Human coronavirus 229E	HCoV-229E	Human coronavirus 229E (HCoV-229E)	pp1ab	P0C6X1	2325	2380	0	0	2.59615	0.954031	27.3969	0.246014	0.418311	0.378501	SVDFNGVLHKAYIDVLRNSFGKDLNANMSLAECKRALGLSISDHEFTSAISNAHRC
230	Human coronavirus 229E	HCoV-229E	Human coronavirus 229E (HCoV-229E)	pp1ab	P0C6X1	2437	2492	0	0	2.59615	0.954031	27.3969	0.246014	0.418311	0.378501	DFNSLSAEGRKYIVKTSKAKGLTFLLTINENQAVTQIPATSIVAKQGAGDAGHSLT
56	Human coronavirus 229E	HCoV-229E	Human coronavirus 229E (HCoV-229E)	pp1ab	P0C6X1	3053	3108	0	0	1.74346	0.555871	16.0881	0.188938	0.514565	0.28856	IKVSQTNMHTPRHSFRTLKSGEGFNILACYDGCAQGVFGVNMRTNWTIRGSFINGA
56	Human coronavirus 229E	HCoV-229E	Human coronavirus 229E (HCoV-229E)	pp1ab	P0C6X1	3109	3164	0	0	2.59615	0.954031	27.3969	0.246014	0.418311	0.378501	CGSPGYNLKNGEVEFVYMHQIELGSGSHVGSSFDGVMYGGFEDQPNLQVESANQML
72	Human coronavirus 229E	HCoV-229E	Human coronavirus 229E (HCoV-229E)	pp1ab	P0C6X1	3613	3668	0	0	1.71907	0.541782	8.43227	0.350462	0.625765	0.203589	GLGDLVDSYFENDSILQSVASSFVGMPSFVAYETARQEYENAVANGSSPQIIKQLK
72	Human coronavirus 229E	HCoV-229E	Human coronavirus 229E (HCoV-229E)	pp1ab	P0C6X1	3641	3696	0	0	2.59615	0.954031	27.3969	0.246014	0.418311	0.378501	FVAYETARQEYENAVANGSSPQIIKQLKKAMNVAKAEFDRESSVQKKINRMAEQAA
72	Human coronavirus 229E	HCoV-229E	Human coronavirus 229E (HCoV-229E)	pp1ab	P0C6X1	3669	3724	0	0	2.56885	0.943459	10.2489	0.643872	0.174075	0.759264	KAMNVAKAEFDRESSVQKKINRMAEQAAAAMYKEARAVNRKSKVVSAMHSLLFGML
120	Human coronavirus 229E	HCoV-229E	Human coronavirus 229E (HCoV-229E)	pp1ab	P0C6X1	3725	3780	0	0	1.31185	0.271437	11.2744	0.152642	0.594949	0.225521	RRLDMSSVDTILNMARNGVVPLSVIPATSAARLVVVVPDHDSFVKMMVDGFVHYAG
108	Human coronavirus 229E	HCoV-229E	Human coronavirus 229E (HCoV-229E)	pp1ab	P0C6X1	3837	3892	0	0	2.59615	0.954031	27.3969	0.246014	0.418311	0.378501	ATKGEGDGGITSEGNALYNNEGGRAFMYAYVTTKPGMKYVKWEHDSGVVTVELEPP
5	Human coronavirus 229E	HCoV-229E	Human coronavirus 229E (HCoV-229E)	pp1ab	P0C6X1	3949	4004	0	0	1.74346	0.555871	16.0881	0.188938	0.514565	0.28856	HCSFAVDPAAAYLDAVKQGAKPVGNCVKMLTNGSGSGQAITCTIDSNTTQDTYGGA
2	Human coronavirus 229E	HCoV-229E	Human coronavirus 229E (HCoV-229E)	pp1ab	P0C6X1	4033	4088	0	0	0.0826625	-2.49299	569.683	1.19946e-05	1	0	PIGTNDPIRFCLENTVCKVCGCWLNHGCTCDRTAIQSFDNSYLNRVRGSSAARLEP
78	Human coronavirus 229E	HCoV-229E	Human coronavirus 229E (HCoV-229E)	pp1ab	P0C6X1	4313	4368	0	0	5.1451	1.63804	17.809	1.48644	0.0145245	1.8379	LASECFMKSDIFGQDFKTFDLLKYDFTEHKEVLFNKYFKYWGQDYHPDCVDCHDEM
36	Human coronavirus 229E	HCoV-229E	Human coronavirus 229E (HCoV-229E)	pp1ab	P0C6X1	4453	4508	0	0	0.876671	-0.131624	6.99579	0.109859	1	0	DKRTVCFSVAALSTGLTSQTVKPGHFNKEFYDFLRSQGFFDEGSELTLKHFFFTQK
4	Human coronavirus 229E	HCoV-229E	Human coronavirus 229E (HCoV-229E)	pp1ab	P0C6X1	4565	4620	0	0	2.20258	0.789629	8.5029	0.570553	0.21995	0.657676	AGWPLNKFGKAGLYYESISYEEQDAIFSLTKRNILPTMTQLNLKYAISGKERARTV
8	Human coronavirus 229E	HCoV-229E	Human coronavirus 229E (HCoV-229E)	pp1ab	P0C6X1	5069	5124	0	0	4.29098	1.45651	14.1041	1.30547	0.0231057	1.63628	DHKPHLSFPLCSAGNVFGLYKSSALGSMDIDVFNKLSTSDWSDIRDYKLANDAKES
8	Human coronavirus 229E	HCoV-229E	Human coronavirus 229E (HCoV-229E)	pp1ab	P0C6X1	5097	5152	0	0	5.10875	1.63095	25.1397	1.03817	0.0604011	1.21895	DIDVFNKLSTSDWSDIRDYKLANDAKESLRLFAAETVKAKEESVKSSYAYATLKEI
9	Human coronavirus 229E	HCoV-229E	Human coronavirus 229E (HCoV-229E)	pp1ab	P0C6X1	5321	5376	0	0	1.74346	0.555871	16.0881	0.188938	0.514565	0.28856	YSVDKCTRIIPARARVECYSGFKPNNNSAQYVFSTVNALPEVNADIVVVDEVSMCT
9	Human coronavirus 229E	HCoV-229E	Human coronavirus 229E (HCoV-229E)	pp1ab	P0C6X1	5433	5488	0	0	0.0826625	-2.49299	569.683	1.19946e-05	1	0	FLHKCYRCPAEIVNTVSELVYENKFVPVKEASKQCFKIFERGSVQVDNGSSINRRQ
119	Human coronavirus 229E	HCoV-229E	Human coronavirus 229E (HCoV-229E)	pp1ab	P0C6X1	5741	5796	0	0	0.0826625	-2.49299	569.683	1.19946e-05	1	0	IVPLLRKGQPWSVLRKRIVQMIADFLAGSSDVLVFVLWAGGLELTTMRYFVKIGAV
43	Human coronavirus 229E	HCoV-229E	Human coronavirus 229E (HCoV-229E)	pp1ab	P0C6X1	5909	5964	0	0	3.41876	1.22928	20.1883	0.578944	0.193029	0.714378	RAAIKLYNPKAIHDIGNPKGIRCAVTDAKWYCYDKNPINSNVKTLEYDYMTHGQMD
58	Human coronavirus 229E	HCoV-229E	Human coronavirus 229E (HCoV-229E)	pp1ab	P0C6X1	5993	6048	0	0	1.74346	0.555871	16.0881	0.188938	0.514565	0.28856	TLNLEGVNGGSLYVNNHAFHTPAYDKRAMAKLKPAPFFYYDDGSCEVVHDQVNYVP
20	Human coronavirus 229E	HCoV-229E	Human coronavirus 229E (HCoV-229E)	pp1ab	P0C6X1	6497	6552	0	0	2.59615	0.954031	27.3969	0.246014	0.418311	0.378501	IMFNVVKYTQLCQYFNSTTLCVPHNMRVLHLGAGSDYGVAPGTAVLKRWLPHDAIV
96	Human coronavirus HKU1	HCoV-HKU1	Human coronavirus HKU1 (isolate N1) (HCoV-HKU1)	pp1ab	P0C6X2	1	56	0	0	0.0498392	-2.99895	333.903	7.43913e-06	1	0	MIKTSKYGLGFKWAPEFRWLLPDAAEELASPMKSDEGGLCPSTGQAMESVGFVYDN
38	Human coronavirus HKU1	HCoV-HKU1	Human coronavirus HKU1 (isolate N1) (HCoV-HKU1)	pp1ab	P0C6X2	197	252	0	0	0.0826625	-2.49299	569.683	1.19946e-05	1	0	AYAEVHAEPKGKYSQKAYALLRQYRGIKPVLFVDQYGCDYSGKLADCLQAYGHYSL
18	Human coronavirus HKU1	HCoV-HKU1	Human coronavirus HKU1 (isolate N1) (HCoV-HKU1)	pp1ab	P0C6X2	1373	1428	0	0	1.74346	0.555871	16.0881	0.188938	0.514565	0.28856	NVARLVKADVIVNPANGHMLHGGGVAKAIAVAAGKKFSKETAAMVKSKGVCQVGDC
18	Human coronavirus HKU1	HCoV-HKU1	Human coronavirus HKU1 (isolate N1) (HCoV-HKU1)	pp1ab	P0C6X2	1429	1484	0	0	5.09081	1.62744	35.4656	0.730746	0.12955	0.887564	YVSTGGKLCKTILNIVGPDARQDGRQSYVLLARAYKHLNNYDCCLSTLISAGIFSV
7	Human coronavirus HKU1	HCoV-HKU1	Human coronavirus HKU1 (isolate N1) (HCoV-HKU1)	pp1ab	P0C6X2	1989	2044	0	0	1.31185	0.271437	11.2744	0.152642	0.594949	0.225521	KPIIKAQFKPFAKVDGVYTNFKLVGHDICAQLNDKLGFNVDLPFVEYKVTVWPVAT
7	Human coronavirus HKU1	HCoV-HKU1	Human coronavirus HKU1 (isolate N1) (HCoV-HKU1)	pp1ab	P0C6X2	2073	2128	0	0	0.52593	-0.642586	3.94555	0.070105	1	0	FCHDEASLNSLTYFNKPSFKSENRYSVLSVDSVSEESQGNVVTSVMESQISTKEVK
45	Human coronavirus HKU1	HCoV-HKU1	Human coronavirus HKU1 (isolate N1) (HCoV-HKU1)	pp1ab	P0C6X2	2717	2772	0	0	2.59615	0.954031	27.3969	0.246014	0.418311	0.378501	IDSDVETRFITKSMISAVAAGLEFTDENYNNLVPTYLKSDNIVAADLGVLIQNGAK
13	Human coronavirus HKU1	HCoV-HKU1	Human coronavirus HKU1 (isolate N1) (HCoV-HKU1)	pp1ab	P0C6X2	3277	3332	0	0	0.0826625	-2.49299	569.683	1.19946e-05	1	0	YLSLYNKYRYYSGKMDTAAYREAACSQLAKAMETFNHNNGNDVLYQPPTASVSTSF
50	Human coronavirus HKU1	HCoV-HKU1	Human coronavirus HKU1 (isolate N1) (HCoV-HKU1)	pp1ab	P0C6X2	3529	3584	0	0	1.05117	0.0499064	8.64422	0.127827	1	0	VKDYVQTVNVIAWLYAAILNNCAWFVQNDVCSTEDFNVWAMANGFSQVKADLVLDA
35	Human coronavirus HKU1	HCoV-HKU1	Human coronavirus HKU1 (isolate N1) (HCoV-HKU1)	pp1ab	P0C6X2	3669	3724	0	0	0.0826625	-2.49299	569.683	1.19946e-05	1	0	TIFMYINTHMIGVTLCVLCFVSFMMLLVKHKHFYLTMYIIPVLCTLFYVNYLVVYK
35	Human coronavirus HKU1	HCoV-HKU1	Human coronavirus HKU1 (isolate N1) (HCoV-HKU1)	pp1ab	P0C6X2	3697	3752	0	0	0.0826625	-2.49299	569.683	1.19946e-05	1	0	KHKHFYLTMYIIPVLCTLFYVNYLVVYKEGFRGFTYVWLSYFVPAVNFTYVYEVFY
118	Human coronavirus HKU1	HCoV-HKU1	Human coronavirus HKU1 (isolate N1) (HCoV-HKU1)	pp1ab	P0C6X2	3781	3836	0	0	0.0249359	-3.69145	163.506	3.80291e-06	0.383434	0.41631	RIVTLISMWYFGSNLEEDVLLFITAFLGTYTWTTILSLAIAKIVANWLSVNIFYFT
1	Human coronavirus HKU1	HCoV-HKU1	Human coronavirus HKU1 (isolate N1) (HCoV-HKU1)	pp1ab	P0C6X2	4033	4088	0	0	1.31185	0.271437	11.2744	0.152642	0.594949	0.225521	KNLADAKNSGSVNQQQIKQLEKACNIAKSVYERDKAVARKLERMADLALTNMYKEA
1	Human coronavirus HKU1	HCoV-HKU1	Human coronavirus HKU1 (isolate N1) (HCoV-HKU1)	pp1ab	P0C6X2	4061	4116	0	0	0.584549	-0.536915	4.43138	0.0771084	1	0	SVYERDKAVARKLERMADLALTNMYKEARINDKKSKVVSALQTMLFSMVRKLDNQA
87	Human coronavirus HKU1	HCoV-HKU1	Human coronavirus HKU1 (isolate N1) (HCoV-HKU1)	pp1ab	P0C6X2	4145	4200	0	0	2.59615	0.954031	27.3969	0.246014	0.418311	0.378501	VIPDKQVFDKVVDNVYVTYAGSVWHIQTVQDADGINKQLTDISVDSNWPLVIIANR
87	Human coronavirus HKU1	HCoV-HKU1	Human coronavirus HKU1 (isolate N1) (HCoV-HKU1)	pp1ab	P0C6X2	4173	4228	0	0	2.59615	0.954031	27.3969	0.246014	0.418311	0.378501	VQDADGINKQLTDISVDSNWPLVIIANRYNEVANAVMQNNELMPHKLKIQVVNSGS
4	Human coronavirus HKU1	HCoV-HKU1	Human coronavirus HKU1 (isolate N1) (HCoV-HKU1)	pp1ab	P0C6X2	5013	5068	0	0	0.0621986	-2.77742	421.169	9.18554e-06	1	0	VSILSTMTGRMFHQKCLKSIAATRGVPVVIGTTKFYGGWDDMLRHLIKDVDNPVLM
21	Human coronavirus HKU1	HCoV-HKU1	Human coronavirus HKU1 (isolate N1) (HCoV-HKU1)	pp1ab	P0C6X2	5181	5236	0	0	0.0826625	-2.49299	569.683	1.19946e-05	1	0	YSNVYRTDYVDYTFVNEYYEFLCKHFSMMILSDDGVVCYNSDYASKGYIANISVFQ
34	Human coronavirus HKU1	HCoV-HKU1	Human coronavirus HKU1 (isolate N1) (HCoV-HKU1)	pp1ab	P0C6X2	5489	5544	0	0	0.0621986	-2.77742	421.169	9.18554e-06	1	0	DDFNKIASCKWTEVDDYVLANECIERLKLFAAETQKATEEAFKQSYASATIQEIVS
40	Human coronavirus HKU1	HCoV-HKU1	Human coronavirus HKU1 (isolate N1) (HCoV-HKU1)	pp1ab	P0C6X2	6049	6104	0	0	0.0826625	-2.49299	569.683	1.19946e-05	1	0	LDLTLDGYSKLFITKDEAIKRVRGWVGFDVEGAHATRENIGTNFPLQIGFSTGVDF
58	Human coronavirus HKU1	HCoV-HKU1	Human coronavirus HKU1 (isolate N1) (HCoV-HKU1)	pp1ab	P0C6X2	6385	6440	0	0	0.0621986	-2.77742	421.169	9.18554e-06	1	0	TRVLNKLNLPGCNGGSLYVNKHAFHTNPFTRTVFENLKPMPFFYYSDTPCVYVDGL
75	Human coronavirus HKU1	HCoV-HKU1	Human coronavirus HKU1 (isolate N1) (HCoV-HKU1)	pp1ab	P0C6X2	6553	6608	0	0	0.876671	-0.131624	6.99579	0.109859	1	0	KNNTSFPTNIAVELFTKRSIRHHPELKILRNLNIDICWKHVLWDYVKDSLFCSSTY
54	Human coronavirus HKU1	HCoV-HKU1	Human coronavirus HKU1 (isolate N1) (HCoV-HKU1)	pp1ab	P0C6X2	6693	6748	0	0	0.0621986	-2.77742	421.169	9.18554e-06	1	0	FSRTDSLCSSHYWSPQGNLGGNCAGNVIGNDALTRFTIFTQSRVLSSFEPRSDLER
20	Human coronavirus HKU1	HCoV-HKU1	Human coronavirus HKU1 (isolate N1) (HCoV-HKU1)	pp1ab	P0C6X2	6889	6944	0	0	2.59615	0.954031	27.3969	0.246014	0.418311	0.378501	KPGYSMPVLYKYLNVPLERVSLWNYGKPINLPTGCMMNVAKYTQLCQYLNTTTLAV
20	Human coronavirus HKU1	HCoV-HKU1	Human coronavirus HKU1 (isolate N1) (HCoV-HKU1)	pp1ab	P0C6X2	6945	7000	0	0	2.06125	0.723312	10.5134	0.404128	0.325837	0.486999	PVNMRVLHLGAGSDKEVAPGSAVLRQWLPSGSILVDNDLNPFVSDSLVTYFGDCMT
124	Human coronavirus HKU1	HCoV-HKU1	Human coronavirus HKU1 (isolate N2) (HCoV-HKU1)	pp1ab	P0C6X3	85	140	0	0	2.59615	0.954031	27.3969	0.246014	0.418311	0.378501	DLHVVEVLTKTAVKSGTAILIKSPLHSLGGFPKGYVMGLFRSYKTKRYVVHHLSMT
38	Human coronavirus HKU1	HCoV-HKU1	Human coronavirus HKU1 (isolate N2) (HCoV-HKU1)	pp1ab	P0C6X3	197	252	0	0	0.035639	-3.33431	235.859	5.38517e-06	0.607729	0.21629	AYAEVHAEPKGKYSQKAYALLRQYRGIKPVLFVDQYGCDYSGKLADCLQAYGHYSL
229	Human coronavirus HKU1	HCoV-HKU1	Human coronavirus HKU1 (isolate N2) (HCoV-HKU1)	pp1ab	P0C6X3	393	448	0	0	0.0621986	-2.77742	421.169	9.18554e-06	1	0	YDSSEVKAQSSGVIPENPVLFTNSTDTVNPDSFNLYGYSVTPFGSCIYWSPRPGLW
228	Human coronavirus HKU1	HCoV-HKU1	Human coronavirus HKU1 (isolate N2) (HCoV-HKU1)	pp1ab	P0C6X3	561	616	0	0	0.0249359	-3.69145	163.506	3.80291e-06	0.383434	0.41631	YLIQSGIFFTSLMSQFSQEVSDMCLKMCILFMDRVSVATFYIEHYVNRLVTQFKLL
102	Human coronavirus HKU1	HCoV-HKU1	Human coronavirus HKU1 (isolate N2) (HCoV-HKU1)	pp1ab	P0C6X3	813	868	0	0	2.59615	0.954031	27.3969	0.246014	0.418311	0.378501	VNFNEKPVVMEIPSLMTVKVMFDLDSTFDDILGKVCSEFEVEKGVTVDDFVAVVCD
12	Human coronavirus HKU1	HCoV-HKU1	Human coronavirus HKU1 (isolate N2) (HCoV-HKU1)	pp1ab	P0C6X3	1065	1120	0	0	0.0621986	-2.77742	421.169	9.18554e-06	1	0	NDDQIVVTGDDVDDIESVYDFDTYKALLVFNDVYNDALFVSYGSSVETETYFKVNG
18	Human coronavirus HKU1	HCoV-HKU1	Human coronavirus HKU1 (isolate N2) (HCoV-HKU1)	pp1ab	P0C6X3	1345	1400	0	0	2.59615	0.954031	27.3969	0.246014	0.418311	0.378501	ARLVKADVIVNPANGHMLHGGGVAKAIAVAAGKKFSKETAAMVKSKGVCQVGDCYV
7	Human coronavirus HKU1	HCoV-HKU1	Human coronavirus HKU1 (isolate N2) (HCoV-HKU1)	pp1ab	P0C6X3	1933	1988	0	0	1.31185	0.271437	11.2744	0.152642	0.594949	0.225521	FLDDVEMVAYNPDLSQYYCDNGKYYTKPIIKAQFKPFAKVDGVYTNFKLVGHDICA
7	Human coronavirus HKU1	HCoV-HKU1	Human coronavirus HKU1 (isolate N2) (HCoV-HKU1)	pp1ab	P0C6X3	2045	2100	0	0	1.05117	0.0499064	8.64422	0.127827	1	0	HDEASLNSLTYFNKPSFKSENRYSVLSVDSVSEESQGNVVTSVMESQISTKEVKLK
7	Human coronavirus HKU1	HCoV-HKU1	Human coronavirus HKU1 (isolate N2) (HCoV-HKU1)	pp1ab	P0C6X3	2073	2128	0	0	2.59615	0.954031	27.3969	0.246014	0.418311	0.378501	DSVSEESQGNVVTSVMESQISTKEVKLKGVRKTVKIEDAIIVNDENSSIKVVKSLS
7	Human coronavirus HKU1	HCoV-HKU1	Human coronavirus HKU1 (isolate N2) (HCoV-HKU1)	pp1ab	P0C6X3	2101	2156	0	0	1.31185	0.271437	11.2744	0.152642	0.594949	0.225521	GVRKTVKIEDAIIVNDENSSIKVVKSLSLVDVWDMYLTGCDYVVWVANELSRLVKS
101	Human coronavirus HKU1	HCoV-HKU1	Human coronavirus HKU1 (isolate N2) (HCoV-HKU1)	pp1ab	P0C6X3	2213	2268	0	0	0.0498392	-2.99895	333.903	7.43913e-06	1	0	LLHFTNDKTIFYTTEIASKFTFNLFCLALKNAFQTFRWSIFIKGFLVVATVFLFWF
57	Human coronavirus HKU1	HCoV-HKU1	Human coronavirus HKU1 (isolate N2) (HCoV-HKU1)	pp1ab	P0C6X3	2521	2576	0	0	2.59615	0.954031	27.3969	0.246014	0.418311	0.378501	KELKRPVNPTDASHYVVTDIKQVGCMMRLFYDRDGQRVYDDVDASLFVDINNLLHS
45	Human coronavirus HKU1	HCoV-HKU1	Human coronavirus HKU1 (isolate N2) (HCoV-HKU1)	pp1ab	P0C6X3	2689	2744	0	0	0.751673	-0.285454	5.86898	0.0962709	1	0	SDVETRFITKSMISAVAAGLEFTDENYNNLVPTYLKSDNIVAADLGVLIQNGAKHV
45	Human coronavirus HKU1	HCoV-HKU1	Human coronavirus HKU1 (isolate N2) (HCoV-HKU1)	pp1ab	P0C6X3	2717	2772	0	0	2.59615	0.954031	27.3969	0.246014	0.418311	0.378501	NLVPTYLKSDNIVAADLGVLIQNGAKHVQGNVAKAANISCIWFIDTFNQLTADLQH
13	Human coronavirus HKU1	HCoV-HKU1	Human coronavirus HKU1 (isolate N2) (HCoV-HKU1)	pp1ab	P0C6X3	3249	3304	0	0	0.937159	-0.064902	4.18844	0.209688	1	0	SLYNKYRYYSGKMDTAAYREAACSQLAKAMETFNHNNGNDVLYQPPTASVSTSFLQ
13	Human coronavirus HKU1	HCoV-HKU1	Human coronavirus HKU1 (isolate N2) (HCoV-HKU1)	pp1ab	P0C6X3	3277	3332	0	0	0.584549	-0.536915	4.43138	0.0771084	1	0	AMETFNHNNGNDVLYQPPTASVSTSFLQSGIVKMVSPTSKIEPCIVSVTYGSMTLN
13	Human coronavirus HKU1	HCoV-HKU1	Human coronavirus HKU1 (isolate N2) (HCoV-HKU1)	pp1ab	P0C6X3	3305	3360	0	0	0.0826625	-2.49299	569.683	1.19946e-05	1	0	SGIVKMVSPTSKIEPCIVSVTYGSMTLNGLWLDDKVYCPRHVICLSSNMNEPDYSA
118	Human coronavirus HKU1	HCoV-HKU1	Human coronavirus HKU1 (isolate N2) (HCoV-HKU1)	pp1ab	P0C6X3	3725	3780	0	0	0.477922	-0.738308	3.55469	0.0642558	0.702651	0.15326	ILCVFAIFITMHSINHDIFSLMFLVGRIVTLISMWYFGSNLEEDVLLFITAFLGTY
1	Human coronavirus HKU1	HCoV-HKU1	Human coronavirus HKU1 (isolate N2) (HCoV-HKU1)	pp1ab	P0C6X3	3977	4032	0	0	2.59615	0.954031	27.3969	0.246014	0.418311	0.378501	QDSTVLQALQSEFVNMASFVEYEVAKKNLADAKNSGSVNQQQIKQLEKACNIAKSV
1	Human coronavirus HKU1	HCoV-HKU1	Human coronavirus HKU1 (isolate N2) (HCoV-HKU1)	pp1ab	P0C6X3	4005	4060	0	0	2.06125	0.723312	10.5134	0.404128	0.325837	0.486999	LADAKNSGSVNQQQIKQLEKACNIAKSVYERDKAVARKLERMADLALTNMYKEARI
1	Human coronavirus HKU1	HCoV-HKU1	Human coronavirus HKU1 (isolate N2) (HCoV-HKU1)	pp1ab	P0C6X3	4061	4116	0	0	0.0826625	-2.49299	569.683	1.19946e-05	1	0	NDKKSKVVSALQTMLFSMVRKLDNQALNSILDNAVKGCVPLNAIPALAANTLTIII
87	Human coronavirus HKU1	HCoV-HKU1	Human coronavirus HKU1 (isolate N2) (HCoV-HKU1)	pp1ab	P0C6X3	4117	4172	0	0	5.09081	1.62744	35.4656	0.730746	0.12955	0.887564	PDKQVFDKVVDNVYVAYAGSVWHIQTVQDADGINKQLTDISVDSNWPLVIIANRYN
2	Human coronavirus HKU1	HCoV-HKU1	Human coronavirus HKU1 (isolate N2) (HCoV-HKU1)	pp1ab	P0C6X3	4425	4480	0	0	0.0621986	-2.77742	421.169	9.18554e-06	1	0	AVQSKDLNFLNRVRGTSVNARLVPCASGLSTDVQLRAFDICNTNRAGIGLYYKVNC
36	Human coronavirus HKU1	HCoV-HKU1	Human coronavirus HKU1 (isolate N2) (HCoV-HKU1)	pp1ab	P0C6X3	4845	4900	0	0	0.0498392	-2.99895	333.903	7.43913e-06	1	0	FVKSKGLFKEGSTVDLKHFFFTQDGNAAITDYNYYKYNLPTMVDIKQLLFVLEVVY
36	Human coronavirus HKU1	HCoV-HKU1	Human coronavirus HKU1 (isolate N2) (HCoV-HKU1)	pp1ab	P0C6X3	4901	4956	0	0	9.94772	2.29734	104.979	0.942642	0.07259	1.13912	KYFEIYDGGCIPASQVIVNNYDKSAGYPFNKFGKARLYYEALSFEEQNEIYAYTKR
8	Human coronavirus HKU1	HCoV-HKU1	Human coronavirus HKU1 (isolate N2) (HCoV-HKU1)	pp1ab	P0C6X3	5573	5628	0	0	1.74346	0.555871	16.0881	0.188938	0.514565	0.28856	KLSIGDVFVLTSHSVANLSAPTLVPQENYASIRFSSVYSVPLLFQTNVANYQHIGM
9	Human coronavirus HKU1	HCoV-HKU1	Human coronavirus HKU1 (isolate N2) (HCoV-HKU1)	pp1ab	P0C6X3	5629	5684	0	0	9.94772	2.29734	104.979	0.942642	0.07259	1.13912	KRYCTVQGPPGTGKSHLAIGLAVYYYTARVVYTAASHAAVDALCEKAYKFLNINDC
9	Human coronavirus HKU1	HCoV-HKU1	Human coronavirus HKU1 (isolate N2) (HCoV-HKU1)	pp1ab	P0C6X3	5741	5796	0	0	0.0826625	-2.49299	569.683	1.19946e-05	1	0	INARVKAKHYVYIGDPAQLPAPRVLLSKGSLEPRHFNSITKIMCCLGPDIFLGNCY
40	Human coronavirus HKU1	HCoV-HKU1	Human coronavirus HKU1 (isolate N2) (HCoV-HKU1)	pp1ab	P0C6X3	6021	6076	0	0	9.94772	2.29734	104.979	0.942642	0.07259	1.13912	LTLDGYSKFFITKDEAIKRVRGWVGFDVEGAHATRDNIGTNFPLQIGFSTGVDFVV
43	Human coronavirus HKU1	HCoV-HKU1	Human coronavirus HKU1 (isolate N2) (HCoV-HKU1)	pp1ab	P0C6X3	6273	6328	0	0	0.0249359	-3.69145	163.506	3.80291e-06	0.383434	0.41631	MLKAAMLCNRYNLCYDIGNPKGIACVKDYEFKFYDASPVVKSVKQLFYVYDVHKDN
48	Human coronavirus HKU1	HCoV-HKU1	Human coronavirus HKU1 (isolate N2) (HCoV-HKU1)	pp1ab	P0C6X3	6581	6636	0	0	2.59615	0.954031	27.3969	0.246014	0.418311	0.378501	CKYTDLNFIENLNVLFDGRDNGALEAFRKARNGVFISTGKLSSLSMIKGPQRADLN
48	Human coronavirus HKU1	HCoV-HKU1	Human coronavirus HKU1 (isolate N2) (HCoV-HKU1)	pp1ab	P0C6X3	6609	6664	0	0	1.47396	0.387952	7.02632	0.309203	0.648599	0.188023	KARNGVFISTGKLSSLSMIKGPQRADLNGVIVDKVGELNVEFWFAMRKDGDDVIFS
54	Human coronavirus HKU1	HCoV-HKU1	Human coronavirus HKU1 (isolate N2) (HCoV-HKU1)	pp1ab	P0C6X3	6665	6720	0	0	2.59615	0.954031	27.3969	0.246014	0.418311	0.378501	RADSLSPSHYWSPQGNLGGNCAGNASGNDALARFTIFTQSRVLSTFEPRSDLERDF
227	Human coronavirus HKU1	HCoV-HKU1	Human coronavirus HKU1 (isolate N2) (HCoV-HKU1)	pp1ab	P0C6X3	6777	6832	0	0	1.31185	0.271437	11.2744	0.152642	0.594949	0.225521	QYDSSIHSYFITDQECGSSKSVCTVIDLLLDDFVVIVKSLNLNCVSKVVNINVDFK
20	Human coronavirus HKU1	HCoV-HKU1	Human coronavirus HKU1 (isolate N2) (HCoV-HKU1)	pp1ab	P0C6X3	6917	6972	0	0	0.0621986	-2.77742	421.169	9.18554e-06	1	0	NMRVLHLGAGSDKEVAPGSAVLRQWLPSGSILVDNDLNPFVSDSLVTYFGDCMTLP
20	Human coronavirus HKU1	HCoV-HKU1	Human coronavirus HKU1 (isolate N2) (HCoV-HKU1)	pp1ab	P0C6X3	6945	7000	0	0	0.584549	-0.536915	4.43138	0.0771084	1	0	GSILVDNDLNPFVSDSLVTYFGDCMTLPFDCHWDLIISDMYDPLTKNIGDYNVSKD
38	Human coronavirus HKU1	HCoV-HKU1	Human coronavirus HKU1 (isolate N5) (HCoV-HKU1)	pp1ab	P0C6X4	197	252	0	0	0.876671	-0.131624	6.99579	0.109859	1	0	AYAEVHAEPKGKYSQKAYALLRQYRGIKPVLFVDQYGCDYSGKLADCLQAYGHYSL
226	Human coronavirus HKU1	HCoV-HKU1	Human coronavirus HKU1 (isolate N5) (HCoV-HKU1)	pp1ab	P0C6X4	337	392	0	0	1.31185	0.271437	11.2744	0.152642	0.594949	0.225521	HMDDFSIKSIYNVDLCDCGFVMQYGYVDCFNDNCDFYGWVSGNMMDGFSCPLCCTV
102	Human coronavirus HKU1	HCoV-HKU1	Human coronavirus HKU1 (isolate N5) (HCoV-HKU1)	pp1ab	P0C6X4	841	896	0	0	0.0311849	-3.46782	205.589	4.73031e-06	0.366505	0.43592	DDILGKVCSEFEVEKGVTVDDFVAVVCDAIENALNSCKEHPVVGYQVRAFLNKLNE
12	Human coronavirus HKU1	HCoV-HKU1	Human coronavirus HKU1 (isolate N5) (HCoV-HKU1)	pp1ab	P0C6X4	1037	1092	0	0	1.74346	0.555871	16.0881	0.188938	0.514565	0.28856	DEESVTGDNDDQIVVTGDDVDDIESIYDFDTYKALLVFNDVYNDALFVSYGSSVET
7	Human coronavirus HKU1	HCoV-HKU1	Human coronavirus HKU1 (isolate N5) (HCoV-HKU1)	pp1ab	P0C6X4	1905	1960	0	0	0.0826625	-2.49299	569.683	1.19946e-05	1	0	FTSMLTNYFLDDVEMVAYNPDLSQYYCDNGKYYTKPIIKAQFKPFAKVDGVYTNFK
7	Human coronavirus HKU1	HCoV-HKU1	Human coronavirus HKU1 (isolate N5) (HCoV-HKU1)	pp1ab	P0C6X4	2017	2072	0	0	0.0621986	-2.77742	421.169	9.18554e-06	1	0	GKPVIWFCHDEASLNSLTYFNKPSFKSENRYSVLSVDSVSEESQGNVVTSVMESQI
7	Human coronavirus HKU1	HCoV-HKU1	Human coronavirus HKU1 (isolate N5) (HCoV-HKU1)	pp1ab	P0C6X4	2045	2100	0	0	2.56885	0.943459	10.2489	0.643872	0.174075	0.759264	NRYSVLSVDSVSEESQGNVVTSVMESQISTKEVKLKGVRKTVKIEDAIIVNDENSS
7	Human coronavirus HKU1	HCoV-HKU1	Human coronavirus HKU1 (isolate N5) (HCoV-HKU1)	pp1ab	P0C6X4	2073	2128	0	0	1.31185	0.271437	11.2744	0.152642	0.594949	0.225521	STKEVKLKGVRKTVKIEDAIIVNDENSSIKVVKSLSLVDVWDMYLTGCDYVVWVAN
101	Human coronavirus HKU1	HCoV-HKU1	Human coronavirus HKU1 (isolate N5) (HCoV-HKU1)	pp1ab	P0C6X4	2213	2268	0	0	0.0826625	-2.49299	569.683	1.19946e-05	1	0	TFNLFCLALKNAFQTFRWSIFIKGFLVVATVFLFWFNFLYINVIFSDFYLPNISVF
45	Human coronavirus HKU1	HCoV-HKU1	Human coronavirus HKU1 (isolate N5) (HCoV-HKU1)	pp1ab	P0C6X4	2661	2716	0	0	0.0621986	-2.77742	421.169	9.18554e-06	1	0	VRKCCSIDSDVETRFITKSMISAVAAGLEFTDENYNNLVPTYLKSDNIVAADLGVL
115	Human coronavirus HKU1	HCoV-HKU1	Human coronavirus HKU1 (isolate N5) (HCoV-HKU1)	pp1ab	P0C6X4	2941	2996	0	0	10.146	2.31708	54.7686	1.87958	0.0082608	2.08298	LCTMFKRGDGTPHPYCYTDGVMKNASLYTSLVPHTRYSLANSNGFIRFPDVISEGI
13	Human coronavirus HKU1	HCoV-HKU1	Human coronavirus HKU1 (isolate N5) (HCoV-HKU1)	pp1ab	P0C6X4	3193	3248	0	0	0.0621986	-2.77742	421.169	9.18554e-06	1	0	SDSTFEETSLTTFMITKDSYCRLKNSVSDVAYNRYLSLYNKYRYYSGKMDTAAYRE
13	Human coronavirus HKU1	HCoV-HKU1	Human coronavirus HKU1 (isolate N5) (HCoV-HKU1)	pp1ab	P0C6X4	3249	3304	0	0	1.31185	0.271437	11.2744	0.152642	0.594949	0.225521	AACSQLAKAMETFNHNNGNDVLYQPPTASVSTSFLQSGIVKMVSPTSKIEPCLVSV
50	Human coronavirus HKU1	HCoV-HKU1	Human coronavirus HKU1 (isolate N5) (HCoV-HKU1)	pp1ab	P0C6X4	3445	3500	0	0	3.41876	1.22928	20.1883	0.578944	0.193029	0.714378	YMHQLELSTGCHTGTDFNGNFYGPYRDAQVVQLPVKDYVQTVNVIAWLYAAILNNC
35	Human coronavirus HKU1	HCoV-HKU1	Human coronavirus HKU1 (isolate N5) (HCoV-HKU1)	pp1ab	P0C6X4	3613	3668	0	0	0.751673	-0.285454	5.86898	0.0962709	1	0	SAFVKWTIFMYINTHMIGVTLCVLCFVSFMMLLVKHKHFYLTMYIIPVLCTLFYVN
1	Human coronavirus HKU1	HCoV-HKU1	Human coronavirus HKU1 (isolate N5) (HCoV-HKU1)	pp1ab	P0C6X4	3949	4004	0	0	1.74346	0.555871	16.0881	0.188938	0.514565	0.28856	DEVSDDYVQDSTVLQALQSEFVNMASFVEYEVAKKNLADAKNSGSVNQQQIKQLEK
1	Human coronavirus HKU1	HCoV-HKU1	Human coronavirus HKU1 (isolate N5) (HCoV-HKU1)	pp1ab	P0C6X4	3977	4032	0	0	0.0826625	-2.49299	569.683	1.19946e-05	1	0	EYEVAKKNLADAKNSGSVNQQQIKQLEKACNIAKSVYERDKAVARKLERMADLALT
1	Human coronavirus HKU1	HCoV-HKU1	Human coronavirus HKU1 (isolate N5) (HCoV-HKU1)	pp1ab	P0C6X4	4005	4060	0	0	1.71907	0.541782	8.43227	0.350462	0.625765	0.203589	ACNIAKSVYERDKAVARKLERMADLALTNMYKEARINDKKSKVVSALQTMLFSMVR
105	Human coronavirus HKU1	HCoV-HKU1	Human coronavirus HKU1 (isolate N5) (HCoV-HKU1)	pp1ab	P0C6X4	4145	4200	0	0	0.0826625	-2.49299	569.683	1.19946e-05	1	0	VIIANRYNEVANAVMQNNELMPHKLKIQVVNSGSDINCNIPTQCYYNNVSSGRIVY
105	Human coronavirus HKU1	HCoV-HKU1	Human coronavirus HKU1 (isolate N5) (HCoV-HKU1)	pp1ab	P0C6X4	4173	4228	0	0	0.0498392	-2.99895	333.903	7.43913e-06	1	0	VVNSGSDINCNIPTQCYYNNVSSGRIVYAVLSDVDGLKYTKIMKDDGNCVVLELDP
2	Human coronavirus HKU1	HCoV-HKU1	Human coronavirus HKU1 (isolate N5) (HCoV-HKU1)	pp1ab	P0C6X4	4453	4508	0	0	9.94772	2.29734	104.979	0.942642	0.07259	1.13912	GLYYKVNCCRFQRIDDDGNKLDKFFVVKRTNLEVYNKEKTYYELTKSCGVVAEHDF
55	Human coronavirus HKU1	HCoV-HKU1	Human coronavirus HKU1 (isolate N5) (HCoV-HKU1)	pp1ab	P0C6X4	4565	4620	0	0	2.59615	0.954031	27.3969	0.246014	0.418311	0.378501	SKKDWYDFVENPDIINIYKKLGPIFNRALLNTVIFADTLVEVGLVGVLTLDNQDLY
4	Human coronavirus HKU1	HCoV-HKU1	Human coronavirus HKU1 (isolate N5) (HCoV-HKU1)	pp1ab	P0C6X4	4901	4956	0	0	2.59615	0.954031	27.3969	0.246014	0.418311	0.378501	YDKSAGYPFNKFGKARLYYEALSFEEQNEIYAYTKRNVLPTLTQMNLKYAISAKNR
21	Human coronavirus HKU1	HCoV-HKU1	Human coronavirus HKU1 (isolate N5) (HCoV-HKU1)	pp1ab	P0C6X4	5125	5180	0	0	2.59615	0.954031	27.3969	0.246014	0.418311	0.378501	NLQKRLYSNVYRTDYVDYTFVNEYYEFLCKHFSMMILSDDGVVCYNSDYANKGYIA
34	Human coronavirus HKU1	HCoV-HKU1	Human coronavirus HKU1 (isolate N5) (HCoV-HKU1)	pp1ab	P0C6X4	5433	5488	0	0	2.56885	0.943459	10.2489	0.643872	0.174075	0.759264	TGSPYIDDFNKIASCKWTEVDDYVLANECIERLKLFAAETQKATEEAFKQSYASAT
8	Human coronavirus HKU1	HCoV-HKU1	Human coronavirus HKU1 (isolate N5) (HCoV-HKU1)	pp1ab	P0C6X4	5489	5544	0	0	2.59615	0.954031	27.3969	0.246014	0.418311	0.378501	IQEIVSDREVILCWETGKVKPPLNKNYVFTGYHFTSTGKTVLGEYVFDKSELTNGV
8	Human coronavirus HKU1	HCoV-HKU1	Human coronavirus HKU1 (isolate N5) (HCoV-HKU1)	pp1ab	P0C6X4	5517	5572	0	0	2.57241	0.944843	13.8854	0.476566	0.259343	0.586126	FTGYHFTSTGKTVLGEYVFDKSELTNGVYYRATTTYKLSIGDVFVLTSHSVASLSA
30	Human coronavirus HKU1	HCoV-HKU1	Human coronavirus HKU1 (isolate N5) (HCoV-HKU1)	pp1ab	P0C6X4	5853	5908	0	0	0.0621986	-2.77742	421.169	9.18554e-06	1	0	NYVAKRVLGVQTQTVDSAQGSEYDYVIYSQTAETAHSVNVNRFNVAITRAKKGIFC
48	Human coronavirus HKU1	HCoV-HKU1	Human coronavirus HKU1 (isolate N5) (HCoV-HKU1)	pp1ab	P0C6X4	6581	6636	0	0	0.65773	-0.41896	5.05128	0.0856436	1	0	TGALEAFRKARNGVFISTEKLSRLSMIKGPQRADLNGVIVDKVGELKVEFWFAMRK
54	Human coronavirus HKU1	HCoV-HKU1	Human coronavirus HKU1 (isolate N5) (HCoV-HKU1)	pp1ab	P0C6X4	6637	6692	0	0	0.477922	-0.738308	3.55469	0.0642558	0.702651	0.15326	DGDDVIFSRTDSLCSSHYWSPQGNLGGNCAGNVIGNDALTRFTIFTQSRVLSSFEP
20	Human coronavirus HKU1	HCoV-HKU1	Human coronavirus HKU1 (isolate N5) (HCoV-HKU1)	pp1ab	P0C6X4	6889	6944	0	0	0.0415655	-3.18048	276.492	6.24863e-06	0.597273	0.223827	TTTLAVPVNMRVLHLGAGSDKEVAPGSAVLRQWLPSGSILVDNDLNPFVSDSLVTY
225	Human coronavirus NL63	HCoV-NL63	Human coronavirus NL63 (HCoV-NL63)	pp1ab	P0C6X5	57	112	0	0	9.94772	2.29734	104.979	0.942642	0.07259	1.13912	NDDDYVIALTGTNQLCAKILPFSDRPLNLRGWLIFSNSNYVLQDFDVVFGHGAGSV
224	Human coronavirus NL63	HCoV-NL63	Human coronavirus NL63 (HCoV-NL63)	pp1ab	P0C6X5	225	280	0	0	1.31185	0.271437	11.2744	0.152642	0.594949	0.225521	NGMSLLDIIVKPVFFNAFVKCNCGSESWSVGAWDGYLSSCCGTPAKKLCVVPGNVV
223	Human coronavirus NL63	HCoV-NL63	Human coronavirus NL63 (HCoV-NL63)	pp1ab	P0C6X5	365	420	0	0	0.477922	-0.738308	3.55469	0.0642558	0.702651	0.15326	VTEDVKFAASTGVIDISAGMFGLYDDILTNNKPWFVRKASGLFDAIWDAFVAAIKL
222	Human coronavirus NL63	HCoV-NL63	Human coronavirus NL63 (HCoV-NL63)	pp1ab	P0C6X5	897	952	0	0	1.74346	0.555871	16.0881	0.188938	0.514565	0.28856	AGGKISFSDDVIVHDVEPTHKVKLIFEFEDDVVTSLCKKSFGKSIIYTGDWEGLHE
86	Human coronavirus NL63	HCoV-NL63	Human coronavirus NL63 (HCoV-NL63)	pp1ab	P0C6X5	981	1036	0	0	0.0498392	-2.99895	333.903	7.43913e-06	1	0	VSKPVMISQWPISNDSNGCVVEASTDFHQLECIVDDSVREEVDIIEQPFEEVEHVL
86	Human coronavirus NL63	HCoV-NL63	Human coronavirus NL63 (HCoV-NL63)	pp1ab	P0C6X5	1009	1064	0	0	14.8652	2.69902	137.175	1.61088	0.0156302	1.80604	QLECIVDDSVREEVDIIEQPFEEVEHVLSIKQPFSFSFRDELGVRVLDQSDNNCWI
238	Human coronavirus NL63	HCoV-NL63	Human coronavirus NL63 (HCoV-NL63)	pp1ab	P0C6X5	1317	1372	0	0	9.94772	2.29734	104.979	0.942642	0.07259	1.13912	DYISSNGPLKVGAGVMLECEKFNVFNVVGPRTGKHEHSLLVEAYNSILFENGIPLM
239	Human coronavirus NL63	HCoV-NL63	Human coronavirus NL63 (HCoV-NL63)	pp1ab	P0C6X5	1513	1568	0	0	9.94772	2.29734	104.979	0.942642	0.07259	1.13912	CVVPSINDLSFDKNLGRCVRKLNRLKTCVIANVPAIDVLKKLLSSLTLTVKFVVES
240	Human coronavirus NL63	HCoV-NL63	Human coronavirus NL63 (HCoV-NL63)	pp1ab	P0C6X5	1961	2016	0	0	0.035639	-3.33431	235.859	5.38517e-06	0.607729	0.21629	IKQKWCVIVTLFKFLLLLYAIYALVFMIVQFSPFNSLLCGDIVSGYEKSTFNKDIY
250	Human coronavirus NL63	HCoV-NL63	Human coronavirus NL63 (HCoV-NL63)	pp1ab	P0C6X5	2325	2380	0	0	2.59615	0.954031	27.3969	0.246014	0.418311	0.378501	ELTANMSMAECKATLGLTVSDDDFVSAVANAHRYDVLLSDLSFNNFFISYAKPEDK
257	Human coronavirus NL63	HCoV-NL63	Human coronavirus NL63 (HCoV-NL63)	pp1ab	P0C6X5	2493	2548	0	0	1.74346	0.555871	16.0881	0.188938	0.514565	0.28856	TVTSFHGYDFKYIENGQLKVFEAPLHCVRNVFDNFNQWHEAKFGVVTTNSDKCPIV
256	Human coronavirus NL63	HCoV-NL63	Human coronavirus NL63 (HCoV-NL63)	pp1ab	P0C6X5	2605	2660	0	0	2.59615	0.954031	27.3969	0.246014	0.418311	0.378501	TRLEGLGGDNVYCYNTDLIEGSKPYSTLQPNAYYKYDAKNYVRFPEILARGFGLRT
56	Human coronavirus NL63	HCoV-NL63	Human coronavirus NL63 (HCoV-NL63)	pp1ab	P0C6X5	3109	3164	0	0	1.5411	0.432497	5.59383	0.424573	0.460625	0.336653	GAHVGSDFTGSVYGNFDDQPSLQVESANLMLSDNVVAFLYAALLNGCRWWLCSTRV
72	Human coronavirus NL63	HCoV-NL63	Human coronavirus NL63 (HCoV-NL63)	pp1ab	P0C6X5	3613	3668	0	0	0.65773	-0.41896	5.05128	0.0856436	1	0	MPSYIAYENARQAYEDAIANGSSSQLIKQLKRAMNIAKSEFDHEISVQKKINRMAE
120	Human coronavirus NL63	HCoV-NL63	Human coronavirus NL63 (HCoV-NL63)	pp1ab	P0C6X5	3697	3752	0	0	2.06125	0.723312	10.5134	0.404128	0.325837	0.486999	GMLRRLDMSSVETVLNLARDGVVPLSVIPATSASKLTIVSPDLESYSKIVCDGSVH
10	Human coronavirus NL63	HCoV-NL63	Human coronavirus NL63 (HCoV-NL63)	pp1ab	P0C6X5	3781	3836	0	0	0.876671	-0.131624	6.99579	0.109859	1	0	VETLTWPLILNCERVVKLQNNEIMPGKLKQKPMKAEGDGGVLGDGNALYNTEGGKT
108	Human coronavirus NL63	HCoV-NL63	Human coronavirus NL63 (HCoV-NL63)	pp1ab	P0C6X5	3809	3864	0	0	2.59615	0.954031	27.3969	0.246014	0.418311	0.378501	KQKPMKAEGDGGVLGDGNALYNTEGGKTFMYAYISNKADLKFVKWEYEGGCNTIEL
108	Human coronavirus NL63	HCoV-NL63	Human coronavirus NL63 (HCoV-NL63)	pp1ab	P0C6X5	3921	3976	0	0	2.59615	0.954031	27.3969	0.246014	0.418311	0.378501	LLTACAFSVDPATTYLEAVKHGAKPVSNCIKMLSNGAGNGQAITTSVDANTNQDSY
2	Human coronavirus NL63	HCoV-NL63	Human coronavirus NL63 (HCoV-NL63)	pp1ab	P0C6X5	4033	4088	0	0	2.59615	0.954031	27.3969	0.246014	0.418311	0.378501	HGCACDRTTIQSVDISYLNRARGSSAARLEPCNGTDIDKCVRAFDIYNKNVSFLGK
36	Human coronavirus NL63	HCoV-NL63	Human coronavirus NL63 (HCoV-NL63)	pp1ab	P0C6X5	4453	4508	0	0	1.71907	0.541782	8.43227	0.350462	0.625765	0.203589	FNEEFYNFLRLRGFFDEGSELTLKHFFFAQNGDAAVKDFDFYRYNKPTILDICQAR
4	Human coronavirus NL63	HCoV-NL63	Human coronavirus NL63 (HCoV-NL63)	pp1ab	P0C6X5	4621	4676	0	0	2.59615	0.954031	27.3969	0.246014	0.418311	0.378501	RNATVVIGTTKFYGGWNNMLRTLIDGVENPMLMGWDYPKCDRALPNMIRMISAMVL
21	Human coronavirus NL63	HCoV-NL63	Human coronavirus NL63 (HCoV-NL63)	pp1ab	P0C6X5	4733	4788	0	0	10.146	2.31708	54.7686	1.87958	0.0082608	2.08298	NIFQAVSSNINRLLSVPSDSCNNVNVRDLQRRLYDNCYRLTSVEESFIDDYYGYLR
21	Human coronavirus NL63	HCoV-NL63	Human coronavirus NL63 (HCoV-NL63)	pp1ab	P0C6X5	4761	4816	0	0	2.59615	0.954031	27.3969	0.246014	0.418311	0.378501	LQRRLYDNCYRLTSVEESFIDDYYGYLRKHFSMMILSDDGVVCYNKDYAELGYIAD
39	Human coronavirus NL63	HCoV-NL63	Human coronavirus NL63 (HCoV-NL63)	pp1ab	P0C6X5	4817	4872	0	0	1.74346	0.555871	16.0881	0.188938	0.514565	0.28856	ISAFKATLYYQNNVFMSTSKCWVEEDLTKGPHEFCSQHTMQIVDKDGTYYLPYPDP
9	Human coronavirus NL63	HCoV-NL63	Human coronavirus NL63 (HCoV-NL63)	pp1ab	P0C6X5	5405	5460	0	0	2.59615	0.954031	27.3969	0.246014	0.418311	0.378501	PDVFLHKCYRCPAEIVNTVSELVYENKFVPVKPASKQCFKVFFKGNVQVDNGSSIN
30	Human coronavirus NL63	HCoV-NL63	Human coronavirus NL63 (HCoV-NL63)	pp1ab	P0C6X5	5489	5544	0	0	0.0621986	-2.77742	421.169	9.18554e-06	1	0	QNYVASRFLGLQIQTVDSSQGSEYDYVIYAQTSDTAHACNVNRFNVAITRAKKGIF
119	Human coronavirus NL63	HCoV-NL63	Human coronavirus NL63 (HCoV-NL63)	pp1ab	P0C6X5	5685	5740	0	0	2.59615	0.954031	27.3969	0.246014	0.418311	0.378501	VVQTEGCVSTNFGDVIKPVCAKSPPGEQFRHLIPLLRKGQPWLIVRRRIVQMISDY
43	Human coronavirus NL63	HCoV-NL63	Human coronavirus NL63 (HCoV-NL63)	pp1ab	P0C6X5	5881	5936	0	0	0.0498392	-2.99895	333.903	7.43913e-06	1	0	HVVRAALKLYKPSVIHDIGNPKGVRCAVTDAKWYCYDKQPVNSNVKLLDYDYATHG
43	Human coronavirus NL63	HCoV-NL63	Human coronavirus NL63 (HCoV-NL63)	pp1ab	P0C6X5	6077	6132	0	0	3.41876	1.22928	20.1883	0.578944	0.193029	0.714378	QIFIETNLQSLENIAFNVVKKGCFTGVDGELPVAVVNDKVFVRYGDVDNLVFTNKT
52	Human coronavirus NL63	HCoV-NL63	Human coronavirus NL63 (HCoV-NL63)	pp1ab	P0C6X5	6301	6356	0	0	1.05117	0.0499064	8.64422	0.127827	1	0	GVFINKYGLEDFNFEHVVYGDVSKTTLGGLHLLISQFRLSKMGVLKADDFVTASDT
20	Human coronavirus NL63	HCoV-NL63	Human coronavirus NL63 (HCoV-NL63)	pp1ab	P0C6X5	6441	6496	0	0	0.0621986	-2.77742	421.169	9.18554e-06	1	0	QIYKLQRMCLEPCNLYNYGAGIKLPSGIMLNVVKYTQLCQYLNSTTMCVPHNMRVL
52	Betacoronavirus 1	HCoV-OC43	Human coronavirus OC43 (HCoV-OC43)	pp1ab	P0C6X6	1	56	0	0	1.31185	0.271437	11.2744	0.152642	0.594949	0.225521	MSKINKYGLELHWAPEFPWMFEDAEEKLDNPSSSEVDMICSTTAQKLETDGICPEN
38	Betacoronavirus 1	HCoV-OC43	Human coronavirus OC43 (HCoV-OC43)	pp1ab	P0C6X6	225	280	0	0	0.0415655	-3.18048	276.492	6.24863e-06	0.597273	0.223827	VHDEPKGKFSKKAYALIRGYRGVKPLLYVDQYGCDYTGSLADGLEAYADKTLQEMK
67	Betacoronavirus 1	HCoV-OC43	Human coronavirus OC43 (HCoV-OC43)	pp1ab	P0C6X6	785	840	0	0	1.71907	0.541782	8.43227	0.350462	0.625765	0.203589	DFSLADSVVEVVTTSLTPCGYSEPPKVADKICIVDNVYMAKAGDKYYPVVVDDHVG
67	Betacoronavirus 1	HCoV-OC43	Human coronavirus OC43 (HCoV-OC43)	pp1ab	P0C6X6	813	868	0	0	5.10875	1.63095	25.1397	1.03817	0.0604011	1.21895	DKICIVDNVYMAKAGDKYYPVVVDDHVGLLDQAWRVPCAGRRVTFKEQPTVKEIIS
258	Betacoronavirus 1	HCoV-OC43	Human coronavirus OC43 (HCoV-OC43)	pp1ab	P0C6X6	953	1008	0	0	2.59615	0.954031	27.3969	0.246014	0.418311	0.378501	FAPKLYCAFTAPEDDDFLEESDVEEDDVEGEETDLTITSAGQPCVASEQEESSEVL
18	Betacoronavirus 1	HCoV-OC43	Human coronavirus OC43 (HCoV-OC43)	pp1ab	P0C6X6	1289	1344	0	0	14.8652	2.69902	137.175	1.61088	0.0156302	1.80604	KLVKAEVVVNPANGHMVHGGGVAKAIAVAAGQQFVKETTNMVKSKGVCATGDCYVS
18	Betacoronavirus 1	HCoV-OC43	Human coronavirus OC43 (HCoV-OC43)	pp1ab	P0C6X6	1317	1372	0	0	3.41876	1.22928	20.1883	0.578944	0.193029	0.714378	AAGQQFVKETTNMVKSKGVCATGDCYVSTGGKLCKTVLNVVGPDARTQGKQSYVLL
7	Betacoronavirus 1	HCoV-OC43	Human coronavirus OC43 (HCoV-OC43)	pp1ab	P0C6X6	1989	2044	0	0	2.20258	0.789629	8.5029	0.570553	0.21995	0.657676	HEKASLNSLTYFNRPLLVDDNKFDVLKVDDVDDSGDSSESGAKETKEINIIKLSGV
7	Betacoronavirus 1	HCoV-OC43	Human coronavirus OC43 (HCoV-OC43)	pp1ab	P0C6X6	2017	2072	0	0	3.67916	1.30268	11.6368	1.16323	0.0343948	1.46351	DDVDDSGDSSESGAKETKEINIIKLSGVKKPFKVEDSVIVNDDTSETKYVKSLSIV
254	Betacoronavirus 1	HCoV-OC43	Human coronavirus OC43 (HCoV-OC43)	pp1ab	P0C6X6	2101	2156	0	0	3.41876	1.22928	20.1883	0.578944	0.193029	0.714378	IRKFIKFGMTLVSIPIDLLNLREIKPAVNVVKAVRNKTSACFNFIKWLFVLLFGWI
252	Betacoronavirus 1	HCoV-OC43	Human coronavirus OC43 (HCoV-OC43)	pp1ab	P0C6X6	2437	2492	0	0	3.41876	1.22928	20.1883	0.578944	0.193029	0.714378	QWNCIDCDSYKPGNTFITVEAALDLSKELKRPIQPTDVAYHTVTDVKQVGCSMRLF
57	Betacoronavirus 1	HCoV-OC43	Human coronavirus OC43 (HCoV-OC43)	pp1ab	P0C6X6	2493	2548	0	0	9.94772	2.29734	104.979	0.942642	0.07259	1.13912	YDRDGQRIYDDVNASLFVDYSNLLHSKVKSVPNMHVVVVENDADKANFLNAAVFYA
45	Betacoronavirus 1	HCoV-OC43	Human coronavirus OC43 (HCoV-OC43)	pp1ab	P0C6X6	2605	2660	0	0	6.42101	1.85958	23.9196	1.72366	0.00837523	2.077	SIKQGTQIYKVLDTFLSCARKSCSIDSDVDTKCLADSVMSAVSAGLELTDESCNNL
45	Betacoronavirus 1	HCoV-OC43	Human coronavirus OC43 (HCoV-OC43)	pp1ab	P0C6X6	2633	2688	0	0	1.31185	0.271437	11.2744	0.152642	0.594949	0.225521	VDTKCLADSVMSAVSAGLELTDESCNNLVPTYLKSDNIVAADLGVLIQNSAKHVQG
94	Betacoronavirus 1	HCoV-OC43	Human coronavirus OC43 (HCoV-OC43)	pp1ab	P0C6X6	2717	2772	0	0	0.0826625	-2.49299	569.683	1.19946e-05	1	0	KKACCKTGLKLKLTYNKQMANVSVLTTPFSLKGGAVFSYFVYVCFVLSLVCFIGLW
111	Betacoronavirus 1	HCoV-OC43	Human coronavirus OC43 (HCoV-OC43)	pp1ab	P0C6X6	3053	3108	0	0	3.67916	1.30268	11.6368	1.16323	0.0343948	1.46351	LKRAFGDYTSVVFVNVIVWCVNFMMLFVFQVYPTLSCVYAICYFYATLYFPSEISV
251	Betacoronavirus 1	HCoV-OC43	Human coronavirus OC43 (HCoV-OC43)	pp1ab	P0C6X6	3725	3780	0	0	0.0311849	-3.46782	205.589	4.73031e-06	0.366505	0.43592	TTVLSMAVAKVIAKWVAVNVLYFTDIPQIKIVLLCYLFIGYIISCYWGLFSLMNSL
1	Betacoronavirus 1	HCoV-OC43	Human coronavirus OC43 (HCoV-OC43)	pp1ab	P0C6X6	3949	4004	0	0	1.5411	0.432497	5.59383	0.424573	0.460625	0.336653	EARFSGSANQQQLKQLEKACNIAKSAYERDRAVAKKLERMADLALTNMYKEARIND
2	Betacoronavirus 1	HCoV-OC43	Human coronavirus OC43 (HCoV-OC43)	pp1ab	P0C6X6	4397	4452	0	0	1.74346	0.555871	16.0881	0.188938	0.514565	0.28856	TDVQLRAFDIYNASVAGIGLHLKVNCCRFQRVDENGDKLDQFFVVKRTDLTIYNRE
36	Betacoronavirus 1	HCoV-OC43	Human coronavirus OC43 (HCoV-OC43)	pp1ab	P0C6X6	4761	4816	0	0	0.0826625	-2.49299	569.683	1.19946e-05	1	0	FSVAAITSGVKFQTVKPGNFNQDFYDFVLSKGLLKEGSSVDLKHFFFTQDGNAAIT
36	Betacoronavirus 1	HCoV-OC43	Human coronavirus OC43 (HCoV-OC43)	pp1ab	P0C6X6	4845	4900	0	0	2.59615	0.954031	27.3969	0.246014	0.418311	0.378501	FEIYDGGCIPASQVIVNNYDKSAGYPFNKFGKARLYYEALSFEEQDEIYAYTKRNV
21	Betacoronavirus 1	HCoV-OC43	Human coronavirus OC43 (HCoV-OC43)	pp1ab	P0C6X6	5097	5152	0	0	0.0311849	-3.46782	205.589	4.73031e-06	0.366505	0.43592	YRSDKVDSTFVTEYYEFLNKHFSMMILSDDGVVCYNSDYASKGYIANISAFQQVLY
39	Betacoronavirus 1	HCoV-OC43	Human coronavirus OC43 (HCoV-OC43)	pp1ab	P0C6X6	5153	5208	0	0	7.60734	2.02911	44.9235	1.28823	0.034331	1.46431	YQNNVFMSESKCWVEHDINNGPHEFCSQHTMLVKMDGDDVYLPYPNPSRILGAGCF
39	Betacoronavirus 1	HCoV-OC43	Human coronavirus OC43 (HCoV-OC43)	pp1ab	P0C6X6	5181	5236	0	0	0.0621986	-2.77742	421.169	9.18554e-06	1	0	HTMLVKMDGDDVYLPYPNPSRILGAGCFVDDLLKTDSVLLIERFVSLAIDAYPLVY
30	Betacoronavirus 1	HCoV-OC43	Human coronavirus OC43 (HCoV-OC43)	pp1ab	P0C6X6	5797	5852	0	0	2.06125	0.723312	10.5134	0.404128	0.325837	0.486999	KANPLWHKAVFISPYNSQNFAAKRVLGLQTQTVDSAQGSEYDYVIYSQTAETAHSV
110	Betacoronavirus 1	HCoV-OC43	Human coronavirus OC43 (HCoV-OC43)	pp1ab	P0C6X6	6021	6076	0	0	0.0826625	-2.49299	569.683	1.19946e-05	1	0	TGLFADRDGYSFKKAVAKAPPGEQFKHLIPLMTRGHRWDVVRPRIVQMFADHLIDL
249	Betacoronavirus 1	HCoV-OC43	Human coronavirus OC43 (HCoV-OC43)	pp1ab	P0C6X6	6161	6216	0	0	5.10875	1.63095	25.1397	1.03817	0.0604011	1.21895	SVHKGAHVASSDAIMTRCLAVYDCFCNNINWNVEYPIISNELSINTSCRVLQRVIL
58	Betacoronavirus 1	HCoV-OC43	Human coronavirus OC43 (HCoV-OC43)	pp1ab	P0C6X6	6329	6384	0	0	0.0826625	-2.49299	569.683	1.19946e-05	1	0	AFEHLKPMPFFYYSDTPCVYMDGMDAKQVDYVPLKSATCITRCNLGGAVCLKHAEE
75	Betacoronavirus 1	HCoV-OC43	Human coronavirus OC43 (HCoV-OC43)	pp1ab	P0C6X6	6469	6524	0	0	9.94772	2.29734	104.979	0.942642	0.07259	1.13912	TYPTNVAVELFAKRSVRHHPELKLFRNLNIDVCWKHVIWDYARESIFCSNTYGVCM
20	Betacoronavirus 1	HCoV-OC43	Human coronavirus OC43 (HCoV-OC43)	pp1ab	P0C6X6	6805	6860	0	0	2.59615	0.954031	27.3969	0.246014	0.418311	0.378501	YSMPVLYKYLNSPMERVSLWNYGKPVTLPTGCMMNVAKYTQLCQYLNTTTLAVPVN
20	Betacoronavirus 1	HCoV-OC43	Human coronavirus OC43 (HCoV-OC43)	pp1ab	P0C6X6	6861	6916	0	0	0.52593	-0.642586	3.94555	0.070105	1	0	MRVLHLGAGSEKGVAPGSAVLRQWLPAGTILVDNDLYPFVSDSVATYFGDCITLPF
20	Betacoronavirus 1	HCoV-OC43	Human coronavirus OC43 (HCoV-OC43)	pp1ab	P0C6X6	6889	6944	0	0	0.0498392	-2.99895	333.903	7.43913e-06	1	0	TILVDNDLYPFVSDSVATYFGDCITLPFDCQWDLIISDMYDPITKNIGEYNVSKDG
15	Human coronavirus 229E	HCoV-229E	Human coronavirus 229E (HCoV-229E)	N	P15130	113	168	0	0	1.74346	0.555871	16.0881	0.188938	0.514565	0.28856	TGYGVRRKNSEPEIPHFNQKLPNGVTVVEEPDSRAPSRSQSRSQSRGRGESKPQSR
15	Human coronavirus 229E	HCoV-229E	Human coronavirus 229E (HCoV-229E)	N	P15130	169	224	0	0	2.28448	0.826138	7.43727	0.701715	0.247886	0.605749	NPSSDRNHNSQDDIMKAVAAALKSLGFDKPQEKDKKSAKTGTPKPSRNQSPASSQT
37	Human coronavirus 229E	HCoV-229E	Human coronavirus 229E (HCoV-229E)	N	P15130	197	252	0	0	5.09081	1.62744	35.4656	0.730746	0.12955	0.887564	KPQEKDKKSAKTGTPKPSRNQSPASSQTSAKSLARSQSSETKEQKHEMQKPRWKRQ
37	Human coronavirus 229E	HCoV-229E	Human coronavirus 229E (HCoV-229E)	N	P15130	225	280	0	0	0.876671	-0.131624	6.99579	0.109859	1	0	SAKSLARSQSSETKEQKHEMQKPRWKRQPNDDVTSNVTQCFGPRDLDHNFGSAGVV
16	Human coronavirus 229E	HCoV-229E	Human coronavirus 229E (HCoV-229E)	S	P15423	701	756	0	0	0.0826625	-2.49299	569.683	1.19946e-05	1	0	VTSGLGTVDADYKKCTKGLSIADLACAQYYNGIMVLPGVADAERMAMYTGSLIGGI
247	Betacoronavirus 1	HCoV-OC43	Human coronavirus OC43 (HCoV-OC43)	HE	P30215	29	84	0	0	0.0277152	-3.58578	182.167	4.21662e-06	0.370142	0.431631	HVNGDWFLFGDSRSDCNHIVNINPHNYSYMDLNPVLCDSGKISSKAGNSIFRSFHF
246	Betacoronavirus 1	HCoV-OC43	Human coronavirus OC43 (HCoV-OC43)	HE	P30215	141	196	0	0	2.57241	0.944843	13.8854	0.476566	0.259343	0.586126	RSLTFVNVPYVYNGSAQSTALCKSGSLVLNNPAYIAPQANSGDYYYKVEADFYLSG
148	Betacoronavirus 1	HCoV-OC43	Human coronavirus OC43 (HCoV-OC43)	M	Q01455	85	140	0	0	0.0311849	-3.46782	205.589	4.73031e-06	0.366505	0.43592	LSIVFTIVAIIMWIVYFVNSIRLFIRTGSFWSFNPETNNLMCIDMKGTMYVRPIIE
147	Betacoronavirus 1	HCoV-OC43	Human coronavirus OC43 (HCoV-OC43)	M	Q01455	169	224	0	0	14.8652	2.69902	137.175	1.61088	0.0156302	1.80604	DLPAYMTVAKVTHLCTYKRGFLDRISDTSGFAVYVKSKVGNYRLPSTQKGSGMDTA
179	Betacoronavirus 1	HCoV-OC43	Human coronavirus OC43 (HCoV-OC43)	S	Q0QJI4	113	168	0	0	3.41876	1.22928	20.1883	0.578944	0.193029	0.714378	KNTKVFKDGVMYSEFPAITIGSTFVNTSYSVVVQPRTINSTQDGVNKLQGLLEVSV
144	Betacoronavirus 1	HCoV-OC43	Human coronavirus OC43 (HCoV-OC43)	S	Q0QJI4	561	616	0	0	2.59615	0.954031	27.3969	0.246014	0.418311	0.378501	GLAVKSDYCRGNSCICQPQAFLGWSADSCLQGDKCNIFANLILHDVNSGLTCSTDL
124	Human coronavirus HKU1	HCoV-HKU1	Human coronavirus HKU1 (HCoV-HKU1)	pp1ab	Q0ZJG7	85	140	0	0	2.59615	0.954031	27.3969	0.246014	0.418311	0.378501	DLHVVEVLTKTAVKSGTAILIKSPLHSLGGFPKGYVMGLFRSYKTKRYVVHHLSMT
38	Human coronavirus HKU1	HCoV-HKU1	Human coronavirus HKU1 (HCoV-HKU1)	pp1ab	Q0ZJG7	197	252	0	0	0.0826625	-2.49299	569.683	1.19946e-05	1	0	AYAEVHAEPKGKYSQKAYALLRQYRGIKPVLFVDQYGCDYSGKLADCLQAYGHYSL
217	Human coronavirus HKU1	HCoV-HKU1	Human coronavirus HKU1 (HCoV-HKU1)	pp1ab	Q0ZJG7	729	784	0	0	0.0826625	-2.49299	569.683	1.19946e-05	1	0	QEQQIYFFEGVAESVIVEDDVIENVKSSLSSYEYCQPPKSVEKICIIDNMYMGKCG
196	Human coronavirus HKU1	HCoV-HKU1	Human coronavirus HKU1 (HCoV-HKU1)	pp1ab	Q0ZJG7	1065	1120	0	0	0.0826625	-2.49299	569.683	1.19946e-05	1	0	WLSYKVGYNQSFVDYLLTTIPKAIVLPQGGFVADFAYWFLNQFDINAYANWCCLKC
18	Human coronavirus HKU1	HCoV-HKU1	Human coronavirus HKU1 (HCoV-HKU1)	pp1ab	Q0ZJG7	1261	1316	0	0	3.41876	1.22928	20.1883	0.578944	0.193029	0.714378	VIVNPANGHMLHGGGVAKAIAVAAGKKFSKETAAMVKSKGVCQVGDCYVSTGGKLC
195	Human coronavirus HKU1	HCoV-HKU1	Human coronavirus HKU1 (HCoV-HKU1)	pp1ab	Q0ZJG7	1653	1708	0	0	1.74346	0.555871	16.0881	0.188938	0.514565	0.28856	NKWQWQEAWYEFRAGRPHRLVALVLAKGHFKFDEPSDATDFIRVVLKQADLSGAIC
7	Human coronavirus HKU1	HCoV-HKU1	Human coronavirus HKU1 (HCoV-HKU1)	pp1ab	Q0ZJG7	1821	1876	0	0	0.751673	-0.285454	5.86898	0.0962709	1	0	LTDCLYLKNLTQTFTSMLTNYFLDDVEMVAYNPDLSQYYCDNGKYYTKPIIKAQFK
194	Human coronavirus HKU1	HCoV-HKU1	Human coronavirus HKU1 (HCoV-HKU1)	pp1ab	Q0ZJG7	2521	2576	0	0	5.10875	1.63095	25.1397	1.03817	0.0604011	1.21895	PILLVDKKLITTACNGISVTQTMFDVYVDTFMSHFDVDRKSFNNFVNIAHASLREG
45	Human coronavirus HKU1	HCoV-HKU1	Human coronavirus HKU1 (HCoV-HKU1)	pp1ab	Q0ZJG7	2605	2660	0	0	0.52593	-0.642586	3.94555	0.070105	1	0	ITKSMISAVAAGLEFTDENYNNLVPTYLKSDNIVAADLGVLIQNGAKHVQGNVAKA
111	Human coronavirus HKU1	HCoV-HKU1	Human coronavirus HKU1 (HCoV-HKU1)	pp1ab	Q0ZJG7	3025	3080	0	0	0.0826625	-2.49299	569.683	1.19946e-05	1	0	GDYTSVVVINVVVWCINFLMLFVFQVYPICACVYACFYFYVTLYFPSEISVIMHLQ
13	Human coronavirus HKU1	HCoV-HKU1	Human coronavirus HKU1 (HCoV-HKU1)	pp1ab	Q0ZJG7	3165	3220	0	0	1.74346	0.555871	16.0881	0.188938	0.514565	0.28856	YYSGKMDTAAYREAACSQLAKAMETFNHNNGNDVLYQPPTASVSTSFLQSGIVKMV
1	Human coronavirus HKU1	HCoV-HKU1	Human coronavirus HKU1 (HCoV-HKU1)	pp1ab	Q0ZJG7	3865	3920	0	0	0.0826625	-2.49299	569.683	1.19946e-05	1	0	NPAAVDTKCLASIDEVSDDYVQDSTVLQALQSEFVNMASFVEYEVAKKNLADAKNS
1	Human coronavirus HKU1	HCoV-HKU1	Human coronavirus HKU1 (HCoV-HKU1)	pp1ab	Q0ZJG7	3893	3948	0	0	9.94772	2.29734	104.979	0.942642	0.07259	1.13912	ALQSEFVNMASFVEYEVAKKNLADAKNSGSVNQQQIKQLEKACNIAKSVYERDKAV
1	Human coronavirus HKU1	HCoV-HKU1	Human coronavirus HKU1 (HCoV-HKU1)	pp1ab	Q0ZJG7	3921	3976	0	0	0.0415655	-3.18048	276.492	6.24863e-06	0.597273	0.223827	GSVNQQQIKQLEKACNIAKSVYERDKAVARKLERMADLALTNMYKEARINDKKSKV
87	Human coronavirus HKU1	HCoV-HKU1	Human coronavirus HKU1 (HCoV-HKU1)	pp1ab	Q0ZJG7	4061	4116	0	0	5.09081	1.62744	35.4656	0.730746	0.12955	0.887564	QLTDISVDSNWPLVIIANRYNEVANAVMQNNELMPHKLKIQVVNSGSDMNCNIPTQ
2	Human coronavirus HKU1	HCoV-HKU1	Human coronavirus HKU1 (HCoV-HKU1)	pp1ab	Q0ZJG7	4313	4368	0	0	0.0498392	-2.99895	333.903	7.43913e-06	1	0	DVCQVCGFWRDGSCSCVGSSVAVQSKDLNFLNRVRGTSVNARLVPCASGLSTDVQL
2	Human coronavirus HKU1	HCoV-HKU1	Human coronavirus HKU1 (HCoV-HKU1)	pp1ab	Q0ZJG7	4341	4396	0	0	0.0311849	-3.46782	205.589	4.73031e-06	0.366505	0.43592	NFLNRVRGTSVNARLVPCASGLSTDVQLRAFDICNTNRAGIGLYYKVNCCRFQRID
4	Human coronavirus HKU1	HCoV-HKU1	Human coronavirus HKU1 (HCoV-HKU1)	pp1ab	Q0ZJG7	4817	4872	0	0	1.74346	0.555871	16.0881	0.188938	0.514565	0.28856	GGCIPASQVIVNNYDKSAGYPFNKFGKARLYYEALSFEEQNEIYAYTKRNVLPTLT
4	Human coronavirus HKU1	HCoV-HKU1	Human coronavirus HKU1 (HCoV-HKU1)	pp1ab	Q0ZJG7	4929	4984	0	0	0.0311849	-3.46782	205.589	4.73031e-06	0.366505	0.43592	GWDDMLRHLIKDVDNPVLMGWDYPKCDRAMPNILRIVSSLVLARKHEFCCSHGDRF
21	Human coronavirus HKU1	HCoV-HKU1	Human coronavirus HKU1 (HCoV-HKU1)	pp1ab	Q0ZJG7	5013	5068	0	0	1.31185	0.271437	11.2744	0.152642	0.594949	0.225521	SSGDATTAFANSVFNICQAVTANVCSLMACNGHKIEDLSIRNLQKRLYSNVYRTDY
39	Human coronavirus HKU1	HCoV-HKU1	Human coronavirus HKU1 (HCoV-HKU1)	pp1ab	Q0ZJG7	5125	5180	0	0	14.8652	2.69902	137.175	1.61088	0.0156302	1.80604	FMSESKCWVENDITNGPHEFCSQHTMLVKIDGDYVYLPYPDPSRILGAGCFVDDLL
34	Human coronavirus HKU1	HCoV-HKU1	Human coronavirus HKU1 (HCoV-HKU1)	pp1ab	Q0ZJG7	5293	5348	0	0	1.74346	0.555871	16.0881	0.188938	0.514565	0.28856	CCYDHVMATNHKYVLSVSPYVCNAPNCDVSDVTKLYLGGMSYYCENHKPHYSFKLV
9	Human coronavirus HKU1	HCoV-HKU1	Human coronavirus HKU1 (HCoV-HKU1)	pp1ab	Q0ZJG7	5573	5628	0	0	0.0498392	-2.99895	333.903	7.43913e-06	1	0	SHAAVDALCEKAYKFLNINDCTRIIPAKVRVDCYDKFKINDTTCKYVFTTINALPE
30	Human coronavirus HKU1	HCoV-HKU1	Human coronavirus HKU1 (HCoV-HKU1)	pp1ab	Q0ZJG7	5769	5824	0	0	3.41876	1.22928	20.1883	0.578944	0.193029	0.714378	WNSAVFISPYNSQNYVAKRVLGVQTQTVDSAQGSEYDYVIYSQTAETAHSVNVNRF
30	Human coronavirus HKU1	HCoV-HKU1	Human coronavirus HKU1 (HCoV-HKU1)	pp1ab	Q0ZJG7	5797	5852	0	0	2.59615	0.954031	27.3969	0.246014	0.418311	0.378501	DSAQGSEYDYVIYSQTAETAHSVNVNRFNVAITRAKKGIFCVMSNMQLFESLNFIT
110	Human coronavirus HKU1	HCoV-HKU1	Human coronavirus HKU1 (HCoV-HKU1)	pp1ab	Q0ZJG7	6021	6076	0	0	1.05117	0.0499064	8.64422	0.127827	1	0	KGQKWDIVRIRIVQMLSDYLLDLSDSVVFITWSASFELTCLRYFAKLGRELNCNVC
48	Human coronavirus HKU1	HCoV-HKU1	Human coronavirus HKU1 (HCoV-HKU1)	pp1ab	Q0ZJG7	6497	6552	0	0	1.47396	0.387952	7.02632	0.309203	0.648599	0.188023	FIENLNILFDGRDTGALEAFRKARNGVFISTEKLSRLSMIKGPQRADLNGVIVDKV
48	Human coronavirus HKU1	HCoV-HKU1	Human coronavirus HKU1 (HCoV-HKU1)	pp1ab	Q0ZJG7	6525	6580	0	0	9.94772	2.29734	104.979	0.942642	0.07259	1.13912	ISTEKLSRLSMIKGPQRADLNGVIVDKVGELKVEFWFAMRKDGDDVIFSRTDSLCS
54	Human coronavirus HKU1	HCoV-HKU1	Human coronavirus HKU1 (HCoV-HKU1)	pp1ab	Q0ZJG7	6581	6636	0	0	0.035639	-3.33431	235.859	5.38517e-06	0.607729	0.21629	SHYWSPQGNLGGNCAGNVIGNDALTRFTIFTQSRVLSSFEPRSDLERDFIDMDDNL
96	Human coronavirus HKU1	HCoV-HKU1	Human coronavirus HKU1 (HCoV-HKU1)	pp1ab	Q0ZJJ1	29	84	0	0	2.59615	0.954031	27.3969	0.246014	0.418311	0.378501	ASPMKSDEGGLCPSTGQAMESVGFVYDNHVKIDCRCILGQEWHVQSNLIRDIFVHE
38	Human coronavirus HKU1	HCoV-HKU1	Human coronavirus HKU1 (HCoV-HKU1)	pp1ab	Q0ZJJ1	197	252	0	0	0.0826625	-2.49299	569.683	1.19946e-05	1	0	AYAEVHAEPKGKYSQKAYALLRQYRGIKPVLFVDQYGCDYSGKLADCLQAYGHYSL
18	Human coronavirus HKU1	HCoV-HKU1	Human coronavirus HKU1 (HCoV-HKU1)	pp1ab	Q0ZJJ1	1429	1484	0	0	2.59615	0.954031	27.3969	0.246014	0.418311	0.378501	DIINVARLVKADVIVNPANGHMLHGGGVAKAIAVAAGKKFSKETAAMVKSKGVCQV
18	Human coronavirus HKU1	HCoV-HKU1	Human coronavirus HKU1 (HCoV-HKU1)	pp1ab	Q0ZJJ1	1457	1512	0	0	2.59615	0.954031	27.3969	0.246014	0.418311	0.378501	AKAIAVAAGKKFSKETAAMVKSKGVCQVGDCYVSTGGKLCKTILNIVGPDARQDGR
81	Human coronavirus HKU1	HCoV-HKU1	Human coronavirus HKU1 (HCoV-HKU1)	pp1ab	Q0ZJJ1	1709	1764	0	0	0.0415655	-3.18048	276.492	6.24863e-06	0.597273	0.223827	KKIDVLLTVDGVNFKSISLTVGEVFGKILGNVFCDGIDVTKLKCSDFYADKILYQY
7	Human coronavirus HKU1	HCoV-HKU1	Human coronavirus HKU1 (HCoV-HKU1)	pp1ab	Q0ZJJ1	2129	2184	0	0	9.94772	2.29734	104.979	0.942642	0.07259	1.13912	VIWFCHDEASLNSLTYFNKPSFKSENRYSVLSVDSVSEESQGNVVTSVMESQISTK
101	Human coronavirus HKU1	HCoV-HKU1	Human coronavirus HKU1 (HCoV-HKU1)	pp1ab	Q0ZJJ1	2325	2380	0	0	0.0311849	-3.46782	205.589	4.73031e-06	0.366505	0.43592	LFCLALKNAFQTFRWSIFIKGFLVVATVFLFWFNFLYINVIFSDFYLPNISVFPIF
45	Human coronavirus HKU1	HCoV-HKU1	Human coronavirus HKU1 (HCoV-HKU1)	pp1ab	Q0ZJJ1	2773	2828	0	0	0.0277152	-3.58578	182.167	4.21662e-06	0.370142	0.431631	CCSIDSDVETRFITKSMISAVAAGLEFTDENYNNLVPTYLKSDNIVAADLGVLIQN
115	Human coronavirus HKU1	HCoV-HKU1	Human coronavirus HKU1 (HCoV-HKU1)	pp1ab	Q0ZJJ1	3053	3108	0	0	5.10875	1.63095	25.1397	1.03817	0.0604011	1.21895	MFKRGDGTPHPYCYSDGVMKNASLYTSLVPHTRYSLADSNGFIRFPDVISEGIVRI
13	Human coronavirus HKU1	HCoV-HKU1	Human coronavirus HKU1 (HCoV-HKU1)	pp1ab	Q0ZJJ1	3389	3444	0	0	0.0311849	-3.46782	205.589	4.73031e-06	0.366505	0.43592	TSFLQSGIVKMVSPTSKIEPCIVSVTYGSMTLNGLWLDDKVYCPRHVICSSSNMNE
35	Human coronavirus HKU1	HCoV-HKU1	Human coronavirus HKU1 (HCoV-HKU1)	pp1ab	Q0ZJJ1	3697	3752	0	0	0.0277152	-3.58578	182.167	4.21662e-06	0.370142	0.431631	SKTKRFIKETIYWILISTFLFSCIISAFVKWTIFMYINTHMIGVTLCVLCFVSFMM
35	Human coronavirus HKU1	HCoV-HKU1	Human coronavirus HKU1 (HCoV-HKU1)	pp1ab	Q0ZJJ1	3725	3780	0	0	0.437882	-0.825807	3.2335	0.059298	0.706607	0.150822	VKWTIFMYINTHMIGVTLCVLCFVSFMMLLVKHKHFYLTMYIIPVLCTLFYVNYLV
1	Human coronavirus HKU1	HCoV-HKU1	Human coronavirus HKU1 (HCoV-HKU1)	pp1ab	Q0ZJJ1	4061	4116	0	0	1.0313	0.0308197	4.66253	0.228112	1	0	SDDYVQDSTVLQALQSEFVNMASFVEYEVAKKNLADAKNSGSVNQQQIKQLEKACN
1	Human coronavirus HKU1	HCoV-HKU1	Human coronavirus HKU1 (HCoV-HKU1)	pp1ab	Q0ZJJ1	4089	4144	0	0	3.41876	1.22928	20.1883	0.578944	0.193029	0.714378	VAKKNLADAKNSGSVNQQQIKQLEKACNIAKSVYERDKAVARKLERMADLALTNMY
2	Human coronavirus HKU1	HCoV-HKU1	Human coronavirus HKU1 (HCoV-HKU1)	pp1ab	Q0ZJJ1	4565	4620	0	0	4.1081	1.41296	15.3031	1.10281	0.0460292	1.33697	YKVNCCRFQRIDDDGNKLDKFFVVKRTNLEVYNKEKTYYELTKSCGVVAEHDFFTF
4	Human coronavirus HKU1	HCoV-HKU1	Human coronavirus HKU1 (HCoV-HKU1)	pp1ab	Q0ZJJ1	5041	5096	0	0	2.06125	0.723312	10.5134	0.404128	0.325837	0.486999	AYTKRNVLPTLTQMNLKYAISAKNRARTVAGVSILSTMTGRMFHQKCLKSIAATRG
4	Human coronavirus HKU1	HCoV-HKU1	Human coronavirus HKU1 (HCoV-HKU1)	pp1ab	Q0ZJJ1	5069	5124	0	0	2.59615	0.954031	27.3969	0.246014	0.418311	0.378501	VAGVSILSTMTGRMFHQKCLKSIAATRGVPVVIGTTKFYGGWDDMLRHLIKDVDNP
34	Human coronavirus HKU1	HCoV-HKU1	Human coronavirus HKU1 (HCoV-HKU1)	pp1ab	Q0ZJJ1	5517	5572	0	0	3.41876	1.22928	20.1883	0.578944	0.193029	0.714378	ENHKPHYSFKLVMNGMVFGLYKQSCTGSPYIDDFNKIASCKWTEVDDYVLANECIE
9	Human coronavirus HKU1	HCoV-HKU1	Human coronavirus HKU1 (HCoV-HKU1)	pp1ab	Q0ZJJ1	5685	5740	0	0	1.74346	0.555871	16.0881	0.188938	0.514565	0.28856	VPQENYASIRFSSVYSVPLVFQNNVANYQHIGMKRYCTVQGPPGTGKSHLAIGLAV
30	Human coronavirus HKU1	HCoV-HKU1	Human coronavirus HKU1 (HCoV-HKU1)	pp1ab	Q0ZJJ1	5965	6020	0	0	0.0826625	-2.49299	569.683	1.19946e-05	1	0	AKRVLGVQTQTVDSAQGSEYDYVIYSQTAETAHSVNVNRFNVAITRAKKGIFCVMS
40	Human coronavirus HKU1	HCoV-HKU1	Human coronavirus HKU1 (HCoV-HKU1)	pp1ab	Q0ZJJ1	6077	6132	0	0	9.94772	2.29734	104.979	0.942642	0.07259	1.13912	KYKVNENLAVNLNICEPVLTYSRLISLMGFKLDLTLDGYSKLFITKDEAIKRVRGW
54	Human coronavirus HKU1	HCoV-HKU1	Human coronavirus HKU1 (HCoV-HKU1)	pp1ab	Q0ZJJ1	6721	6776	0	0	0.0621986	-2.77742	421.169	9.18554e-06	1	0	RADLNGVIVDKVGELKVEFWFAMRKDGDDVIFSRTDSLCSSHYWSPQGNLGGNCAG
54	Human coronavirus HKU1	HCoV-HKU1	Human coronavirus HKU1 (HCoV-HKU1)	pp1ab	Q0ZJJ1	6749	6804	0	0	0.0621986	-2.77742	421.169	9.18554e-06	1	0	DVIFSRTDSLCSSHYWSPQGNLGGNCAGNVIGNDALTRFTIFTQSRVLSSFEPRSD
20	Human coronavirus HKU1	HCoV-HKU1	Human coronavirus HKU1 (HCoV-HKU1)	pp1ab	Q0ZJJ1	6917	6972	0	0	0.0226597	-3.78717	148.289	3.46257e-06	0.228429	0.641249	NVDFKDFQFMLWCNDNKIMTFYPKMQATNDWKPGYSMPVLYKYLNVPLERVSLWNY
20	Human coronavirus HKU1	HCoV-HKU1	Human coronavirus HKU1 (HCoV-HKU1)	pp1ab	Q0ZJJ1	7001	7056	0	0	1.74346	0.555871	16.0881	0.188938	0.514565	0.28856	LAVPVNMRVLHLGAGSDKEVAPGSAVLRQWLPSGSILVDNDLNPFVSDSLVTYFGD
82	Human coronavirus HKU1	HCoV-HKU1	Human coronavirus HKU1 (isolate N2) (HCoV-HKU1)	S	Q14EB0	253	308	0	0	2.06125	0.723312	10.5134	0.404128	0.325837	0.486999	TLEYWVTPLSRRQYLLNFDEHGVITNAVDCSSSFLSEIQCKTQSFAPNTGVYDLSG
46	Human coronavirus HKU1	HCoV-HKU1	Human coronavirus HKU1 (isolate N2) (HCoV-HKU1)	S	Q14EB0	757	812	0	0	2.56885	0.943459	10.2489	0.643872	0.174075	0.759264	GISSPYRFVTFEPFNVSFVNDSVETVGGLFEIQIPTNFTIAGHEEFIQTSSPKVTI
19	Human coronavirus HKU1	HCoV-HKU1	Human coronavirus HKU1 (isolate N2) (HCoV-HKU1)	S	Q14EB0	869	924	0	0	2.57241	0.944843	13.8854	0.476566	0.259343	0.586126	SNLNTNLHSDVDNIDFKSLLGCLGSQCGSSSRSLLEDLLFNKVKLSDVGFVEAYNN
19	Human coronavirus HKU1	HCoV-HKU1	Human coronavirus HKU1 (isolate N2) (HCoV-HKU1)	S	Q14EB0	897	952	0	0	3.42612	1.23143	12.156	0.965643	0.0670323	1.17372	SSSRSLLEDLLFNKVKLSDVGFVEAYNNCTGGSEIRDLLCVQSFNGIKVLPPILSE
61	Human coronavirus HKU1	HCoV-HKU1	Human coronavirus HKU1 (isolate N2) (HCoV-HKU1)	S	Q14EB0	1093	1148	0	0	1.14624	0.136491	5.2549	0.250029	0.700927	0.154327	LSDITLIKAGASRAIEKVNECVKSQSPRINFCGNGNHILSLVQNAPYGLLFIHFSY
140	Human coronavirus HKU1	HCoV-HKU1	Human coronavirus HKU1 (isolate N2) (HCoV-HKU1)	S	Q14EB0	1149	1204	0	0	1.71907	0.541782	8.43227	0.350462	0.625765	0.203589	KPTSFKTVLVSPGLCLSGDRGIAPKQGYFIKQNDSWMFTGSSYYYPEPISDKNVVF
192	Human coronavirus HKU1	HCoV-HKU1	Human coronavirus HKU1 (isolate N2) (HCoV-HKU1)	S	Q14EB0	1261	1316	0	0	0.0226597	-3.78717	148.289	3.46257e-06	0.228429	0.641249	LYYEMNVIQESIKSLNSSFINLKEIGTYEMYVKWPWYIWLLIVILFIIFLMILFFI
190	Human coronavirus HKU1	HCoV-HKU1	Human coronavirus HKU1 (isolate N2) (HCoV-HKU1)	HE	Q14EB1	57	112	0	0	7.60734	2.02911	44.9235	1.28823	0.034331	1.46431	SLCNNGKISSSAGDSIFKSYHFTRFYNYTGEGDQIIFYEGVNFNPHHRFKCFFNGS
49	Human coronavirus 229E	HCoV-229E	Human coronavirus 229E (HCoV-229E)	N	Q1HVN6	1	56	0	0	0.584549	-0.536915	4.43138	0.0771084	1	0	MATVKWADASEPQRGRQGRIPYSLYSPLLVDSEQPWKVIPRNLVPINKKDKNKLIG
15	Human coronavirus 229E	HCoV-229E	Human coronavirus 229E (HCoV-229E)	N	Q1HVN6	85	140	0	0	0.0826625	-2.49299	569.683	1.19946e-05	1	0	TGPHKDAKFRERVEGVVWVAVDGAKTEPTGYGVRRKNSEPEIPHFNQKLPNGVTVV
15	Human coronavirus 229E	HCoV-229E	Human coronavirus 229E (HCoV-229E)	N	Q1HVN6	113	168	0	0	1.74346	0.555871	16.0881	0.188938	0.514565	0.28856	TGYGVRRKNSEPEIPHFNQKLPNGVTVVEEPDSRAPSRSQSRSQSRGRGESKSQSR
16	Human coronavirus NL63	HCoV-NL63	Human coronavirus NL63 (HCoV-NL63)	S	Q4G1F6	85	140	0	0	3.84403	1.34652	17.1029	0.86398	0.0931058	1.03102	CATYVCNGNPRCKNLLKQYTSACKTIEDALRLSAHLETNDVSSMLTFDSNAFSLAN
41	Human coronavirus HKU1	HCoV-HKU1	Human coronavirus HKU1 (isolate N1) (HCoV-HKU1)	ORF8	Q5MQC5	57	112	0	0	2.59615	0.954031	27.3969	0.246014	0.418311	0.378501	GSPGSLNFKKVETLNFQMVKEFPLLSEYPLLKQKDIGIDTAGVLLKQLMVNKSSCY
41	Human coronavirus HKU1	HCoV-HKU1	Human coronavirus HKU1 (isolate N1) (HCoV-HKU1)	ORF8	Q5MQC5	85	140	0	0	1.47396	0.387952	7.02632	0.309203	0.648599	0.188023	PLLKQKDIGIDTAGVLLKQLMVNKSSCYRDGISTISVPAHMPMHPMVNPSKGSSGL
31	Human coronavirus HKU1	HCoV-HKU1	Human coronavirus HKU1 (isolate N1) (HCoV-HKU1)	N	Q5MQC6	29	84	0	0	5.09081	1.62744	35.4656	0.730746	0.12955	0.887564	DQSERNYQTFNRGRKTQPKFTVSTQPQGNTIPHYSWFSGITQFQKGRDFKFSDGQG
15	Human coronavirus HKU1	HCoV-HKU1	Human coronavirus HKU1 (isolate N1) (HCoV-HKU1)	N	Q5MQC6	141	196	0	0	1.74346	0.555871	16.0881	0.188938	0.514565	0.28856	LEGVFWVANHQADTSTPSDVSSRDPTTQEAIPTRFPPGTILPQGYYVEGSGRSASN
15	Human coronavirus HKU1	HCoV-HKU1	Human coronavirus HKU1 (isolate N1) (HCoV-HKU1)	N	Q5MQC6	169	224	0	0	0.477922	-0.738308	3.55469	0.0642558	0.702651	0.15326	EAIPTRFPPGTILPQGYYVEGSGRSASNSRPGSRSQSRGPNNRSLSRSNSNFRHSD
15	Human coronavirus HKU1	HCoV-HKU1	Human coronavirus HKU1 (isolate N1) (HCoV-HKU1)	N	Q5MQC6	225	280	0	0	9.94772	2.29734	104.979	0.942642	0.07259	1.13912	SIVKPDMADEIANLVLAKLGKDSKPQQVTKQNAKEIRHKILTKPRQKRTPNKHCNV
15	Human coronavirus HKU1	HCoV-HKU1	Human coronavirus HKU1 (isolate N1) (HCoV-HKU1)	N	Q5MQC6	253	308	0	0	3.41876	1.22928	20.1883	0.578944	0.193029	0.714378	TKQNAKEIRHKILTKPRQKRTPNKHCNVQQCFGKRGPSQNFGNAEMLKLGTNDPQF
134	Human coronavirus HKU1	HCoV-HKU1	Human coronavirus HKU1 (isolate N1) (HCoV-HKU1)	M	Q5MQC7	29	84	0	0	0.0621986	-2.77742	421.169	9.18554e-06	1	0	LLFITIILQFGYTSRSMFVYLIKMIILWLMWPLTITLTIFNCFYALNNAFLAFSIV
82	Human coronavirus HKU1	HCoV-HKU1	Human coronavirus HKU1 (isolate N1) (HCoV-HKU1)	S	Q5MQD0	281	336	0	0	0.0621986	-2.77742	421.169	9.18554e-06	1	0	DCSSSFFSEIQCKTKSLLPNTGVYDLSGFTVKPVATVHRRIPDLPDCDIDKWLNNF
188	Human coronavirus HKU1	HCoV-HKU1	Human coronavirus HKU1 (isolate N1) (HCoV-HKU1)	S	Q5MQD0	477	532	0	0	5.09081	1.62744	35.4656	0.730746	0.12955	0.887564	AKPSFASSCKSHKPPSASCPIGTNYRSCESTTVLDHTDWCRCSCLPDPITAYDPRS
46	Human coronavirus HKU1	HCoV-HKU1	Human coronavirus HKU1 (isolate N1) (HCoV-HKU1)	S	Q5MQD0	729	784	0	0	1.92731	0.656123	7.25441	0.512034	0.404177	0.393429	DYSVSSCALRMGSGFCVDYNSPSSSSSRRKRRSISASYRFVTFEPFNVSFVNDSIE
46	Human coronavirus HKU1	HCoV-HKU1	Human coronavirus HKU1 (isolate N1) (HCoV-HKU1)	S	Q5MQD0	757	812	0	0	0.65773	-0.41896	5.05128	0.0856436	1	0	RKRRSISASYRFVTFEPFNVSFVNDSIESVGGLYEIKIPTNFTIVGQEEFIQTNSP
19	Human coronavirus HKU1	HCoV-HKU1	Human coronavirus HKU1 (isolate N1) (HCoV-HKU1)	S	Q5MQD0	841	896	0	0	1.92731	0.656123	7.25441	0.512034	0.404177	0.393429	DNINSILDEVNGLLDTTQLHVADTLMQGVTLSSNLNTNLHFDVDNINFKSLVGCLG
19	Human coronavirus HKU1	HCoV-HKU1	Human coronavirus HKU1 (isolate N1) (HCoV-HKU1)	S	Q5MQD0	897	952	0	0	3.08018	1.12499	12.8509	0.738276	0.131393	0.881428	PHCGSSSRSFFEDLLFDKVKLSDVGFVEAYNNCTGGSEIRDLLCVQSFNGIKVLPP
187	Human coronavirus HKU1	HCoV-HKU1	Human coronavirus HKU1 (isolate N1) (HCoV-HKU1)	HE	Q5MQD1	141	196	0	0	1.74346	0.555871	16.0881	0.188938	0.514565	0.28856	DIPYNVSLSKFNSCKSDILSLNNPIFINYSKEVYFTLLGCSLYLVPLCLFKSNFSQ
186	Human coronavirus HKU1	HCoV-HKU1	Human coronavirus HKU1 (isolate N1) (HCoV-HKU1)	HE	Q5MQD1	253	308	0	0	9.94772	2.29734	104.979	0.942642	0.07259	1.13912	FVPVQVVDSRWNNERASDISLSVACQLPYCYFRNSSANYVGKYDINHGDSGFISIL
49	Human coronavirus NL63	HCoV-NL63	Human coronavirus NL63 (HCoV-NL63)	N	Q6Q1R8	1	56	0	0	1.71907	0.541782	8.43227	0.350462	0.625765	0.203589	MASVNWADDRAARKKFPPPSFYMPLLVSSDKAPYRVIPRNLVPIGKGNKDEQIGYW
37	Human coronavirus NL63	HCoV-NL63	Human coronavirus NL63 (HCoV-NL63)	N	Q6Q1R8	225	280	0	0	0.0826625	-2.49299	569.683	1.19946e-05	1	0	ADKPSQLKKPRWKRVPTREENVIQCFGPRDFNHNMGDSDLVQNGVDAKGFPQLAEL
184	Human coronavirus NL63	HCoV-NL63	Human coronavirus NL63 (HCoV-NL63)	S	Q6Q1S2	197	252	0	0	1.74346	0.555871	16.0881	0.188938	0.514565	0.28856	HNGRVVNYTVCDDCNGYTDNIFSVQQDGRIPNGFPFNNWFLLTNGSTLVDGVSRLY
64	Human coronavirus NL63	HCoV-NL63	Human coronavirus NL63 (HCoV-NL63)	S	Q6Q1S2	617	672	0	0	0.0826625	-2.49299	569.683	1.19946e-05	1	0	REFSNLVLNNCTKYNIYDYVGTGIIRSSNQSLAGGITYVSNSGNLLGFKNVSTGNI
16	Human coronavirus NL63	HCoV-NL63	Human coronavirus NL63 (HCoV-NL63)	S	Q6Q1S2	813	868	0	0	0.0826625	-2.49299	569.683	1.19946e-05	1	0	TIEDALRLSAHLETNDVSSMLTFDSNAFSLANVTSFGDYNLSSVLPQRNIRSSRIA
148	Betacoronavirus 1	HCoV-OC43	Human coronavirus OC43 (HCoV-OC43)	M	Q6TY39	1	56	0	0	0.0621986	-2.77742	421.169	9.18554e-06	1	0	LMWPLTIILTTFNCVYALNNVYLGLSIVFTIVAIIMWIVYFVNSIRLFIRTGSFWS
125	Human coronavirus HKU1	HCoV_HKU1	Human coronavirus HKU1 (isolate N1) (HCoV-HKU1)	N	Q5MQC6	365	420	1	0	1.22669	0.204317	3.01509	0.499077	0.626641	-0.202981	MKVLEENLNAYVNSNQNTDSDSLSSKPQRKRGVKQLPEQFDSLNLSAGTQHISNDF
125	Human coronavirus HKU1	HCoV_HKU1	Human coronavirus HKU1 (isolate N1) (HCoV-HKU1)	N	Q5MQC6	393	441	1	0	1.33421	0.288342	2.44252	0.728809	0.400916	-0.396946	RKRGVKQLPEQFDSLNLSAGTQHISNDFTPEDHSLLATLDDPYVEDSVA
19	Severe acute respiratory syndrome-related coronavirus	SARS	Human SARS coronavirus (SARS-CoV) (Severe acute respiratory syndrome coronavirus)	S	P59594	785	840	0	0	1.71129	0.537246	5.32263	0.550199	0.319121	-0.496045	SQILPDPLKPTKRSFIEDLLFNKVTLADAGFMKQYGECLGDINARDLICAQKFNGL
19	Betacoronavirus 1	nonHuman_CoV	Bovine coronavirus (strain 98TXSF-110-ENT) (BCoV-ENT) (BCV)	S	Q91A26	897	952	1	0	1.64684	0.498858	3.69065	0.734852	0.234459	-0.629934	SPVLGCLGSDCNKVSSRSAIEDLLFSKVKLSDVGFVEAYNNCTGGAEIRDLICVQS
91	Severe acute respiratory syndrome-related coronavirus	SARS	Human SARS coronavirus (SARS-CoV) (Severe acute respiratory syndrome coronavirus)	S	P59594	1121	1176	1	0	1.28035	0.247136	3.84316	0.426551	0.759728	-0.119342	DPLQPELDSFKEELDKYFKNHTSPDVDLGDISGINASVVNIQKEIDRLNEVAKNLN
33	Middle East respiratory syndrome coronavirus	MERS	Coronavirus Neoromicia/PML-PHE1/RSA/2011	pp1a	A0A075Q443	1121	1176	0	0	1.05117	0.0499064	8.64422	0.127827	1	0	EHKVITDCVTIVLGDAIQVAKCYEQSVLVNAANTHLKHGGGIAAAINAATKGAVQQ
57	Middle East respiratory syndrome coronavirus	MERS	Middle East respiratory syndrome coronavirus	pp1a	W6A0R5	1121	1176	1	0	2.00486	0.695573	4.84402	0.829778	0.166754	-0.777923	RHNWNCVDCDTAGVGNTFICEEVANDLTTALRRPINATDRSHYYVDSVTVKETVVQ

## Sheet: Supplemental Table 4
Cluster_No	Protein_Symbol	Peptide_Count					Species-Specific_Peptide_Count
		All_CoVs	HCoVs	Differentially_Enriched	Immunodomianant	Linear_Sequence_Identity_with_B_Cell_Epitope_in_IEDB	HCoV-229E	HCoV-HKU1	HCoV-NL63	HCoV-OC43	MERS-CoV	SARS-CoV	alphaCoV	batCoV	nonHuman_CoV
1	pp1ab	48	14	0	0	0		13		1	28	1	2		3
2	pp1ab	28	13	1	5	0	2	9	1	1	10	3	1	1
3	pp1a	35	0	0	0	0					35
4	pp1ab	31	10	0	2	0	1	6	2	1	11	1	2	4	3
5	pp1ab	38	1	0	0	0	1				34			1	2
6	pp1a	26	0	0	0	0					20		6
7	pp1ab	20	18	0	4	0		16		2					2
8	pp1ab	23	9	1	4	3	2	5	2		6	3	2	3
9	pp1ab	31	9	2	1	0	3	5	1		16	1	1	3	1
10	pp1a	31	2	1	0	0			2		28	1
11	pp1ab	29	0	0	0	0					29
12	pp1ab	28	28	24	26	0		28
13	pp1a	26	12	1	3	0		11		1	14
14	pp1ab	6	0	0	0	0					1	5
15	N	21	15	0	7	9	6	5		4					6
16	S	9	6	1	3	0	3		3		2				1
17	pp1ab	21	0	0	0	0					21
18	pp1a	17	9	0	1	0		7		2	7				1
19	S	19	4	0	0	2		4			11	1			3
20	pp1ab	20	13	0	1	0	2	7	1	3	1	1	2	2	1
21	pp1b	20	7	1	1	2		4	2	1	11		1	1
22	S	19	0	0	0	0					19
23	pp1ab	12	0	0	0	0					12
24	pp1a	17	0	0	0	0					15		2
25	N	7	0	0	0	0					3	4
26	pp1a	12	0	0	0	0					12
27	pp1ab	15	0	0	0	0					15
28	pp1ab	13	0	0	0	0					8	2	1		2
29	pp1a	14	0	0	0	0					13				1
30	pp1ab	11	6	0	0	0		4	1	1	4		1
31	N	13	2	0	1	1		2			9				2
32	pp1ab	11	1	0	1	0			1		3	6		1
33	pp1ab	12	0	0	0	0					10		2
34	pp1b	12	5	1	1	0		5			7
35	pp1ab	12	5	0	0	0		5			6				1
36	pp1ab	11	7	1	1	0	1	3	1	2	3		1
37	N	7	7	4	3	0	2		5
38	pp1ab	10	7	1	0	0		6		1					3
39	pp1ab	10	5	0	1	0	1	1	1	2	2	1	1		1
40	pp1ab	10	3	0	0	0		3			6	1
41	N	10	10	3	3	0		10
42	pp1ab	4	0	0	0	0					4
43	pp1ab	9	3	0	0	0	1	1	1		4	1		1
44	pp1a	9	0	0	0	0					9
45	pp1ab	9	8	0	0	0		6		2					1
46	S	9	5	1	2	1		4		1					4
47	S	4	0	0	0	0					4
48	pp1ab	8	7	0	2	1		7							1
49	N	9	9	3	6	3	1		8
50	pp1ab	7	2	0	0	0		2			5
51	pp1ab	8	2	0	0	0	2						1	5
52	pp1ab	8	2	0	0	1			1	1	5				1
53	pp1a	8	0	0	0	0					8
54	pp1ab	7	6	0	0	0		6							1
55	pp1ab	7	1	0	0	0		1			5				1
56	pp1ab	7	4	0	1	0	2		2				1	2
57	pp1a	7	2	0	0	0		1		1	5
58	pp1ab	7	3	0	0	0	1	1		1	1	1		2
59	S	7	0	0	0	0					7
60	pp1a	7	0	0	0	0					7
61	S	6	1	0	0	1		1			5
62	pp1a	6	0	0	0	0					6
63	pp1a	6	0	0	0	0					6
64	S	6	6	0	2	0	5		1
65	pp1a	6	0	0	0	0					6
66	pp1a	6	0	0	0	0					6
67	pp1ab	6	3	0	1	0				3					3
68	pp1ab	6	0	0	0	0					6
69	S	5	0	0	0	0					5
70	S	5	0	0	0	0					5
71	S	5	0	0	0	0					5
72	pp1ab	5	4	0	0	0	3		1					1
73	pp1ab	5	0	0	0	0					5
74	ORF4	5	0	0	0	0					5
75	pp1ab	5	3	0	1	0		1		2					2
76	pp1ab	5	1	0	0	0	1							4
77	pp1ab	5	0	0	0	0								5
78	pp1ab	5	2	1	1	0	1		1		1	1	1
79	pp1ab	5	0	0	0	0					5
80	N	4	0	0	0	0					4
81	pp1a	4	1	0	0	0		1			3
82	S	4	4	0	2	0		4
83	N	4	0	0	0	0					4
84	ORF8	4	0	0	0	0					4
85	S	4	0	0	0	0					4
86	pp1ab	4	2	0	0	0			2					2
87	pp1ab	4	4	0	0	0		4
88	N	4	0	0	0	0									4
89	pp1ab	4	0	0	0	0								4
90	pp1ab	4	0	0	0	0					4
91	S	3	0	0	0	0						3
92	pp1ab	3	0	0	0	0							3
93	pp1a	3	0	0	0	0					3
94	pp1ab	3	1	0	0	0				1					2
95	ORF4	3	0	0	0	0					3
96	pp1ab	3	2	0	0	0		2							1
97	pp1a	3	0	0	0	0					3
98	S	3	2	1	1	0				2					1
99	pp1b	3	0	0	0	0					3
100	N	3	0	0	0	0					3
101	pp1ab	3	3	0	0	0		3
102	pp1ab	3	3	1	0	0		3
103	pp1ab	3	0	0	0	0						3
104	pp1a	3	0	0	0	0					3
105	pp1ab	3	2	0	0	0		2							1
106	pp1ab	3	0	0	0	0						3
107	pp1ab	3	0	0	0	0						3
108	pp1ab	3	2	0	0	0	1		1					1
109	pp1ab	3	0	0	0	0						3
110	pp1ab	3	2	0	0	0		1		1	1
111	pp1ab	2	2	0	0	0		1		1
112	ORF4	2	2	0	0	0	2
113	pp1ab	1	0	0	0	0							1
114	pp1ab	2	0	0	0	0						2
115	pp1ab	2	2	0	0	0		2
116	pp1ab	2	0	0	0	0						2
117	pp1ab	2	1	1	0	0		1			1
118	pp1ab	2	2	0	0	0		2
119	pp1ab	2	2	0	0	0	1		1
120	pp1ab	2	2	0	0	0	1		1
121	pp1ab	2	0	0	0	0						2
122	pp1ab	2	0	0	0	0						2
123	pp1ab	2	2	0	0	0	2
124	pp1ab	2	2	0	0	0		2
125	N	2	2	0	2	0		2
126	pp1ab	2	0	0	0	0									2
127	pp1ab	2	0	0	0	0							2
128	pp1ab	2	0	0	0	0							2
129	pp1ab	2	0	0	0	0							2
130	pp1ab	2	0	0	0	0									2
131	S	2	2	2	0	0			2
132	N	2	2	2	2	0			2
133	ORF4	2	0	0	0	0					2
134	M	2	2	0	1	2		2
135	S	2	0	0	0	0					2
136	pp1ab	2	1	1	0	0				1					1
137	ORF4	2	0	0	0	0					2
138	pp1ab	2	0	0	0	0								2
139	pp1ab	2	0	0	0	0					2
140	S	2	2	0	1	0		2
141	ORF3	2	0	0	0	0					2
142	pp1ab	2	0	0	0	0					2
143	pp1ab	2	0	0	0	0								2
144	S	2	1	0	0	0				1					1
145	M	2	0	0	0	0					2
146	S	2	0	0	0	0					2
147	M	2	2	1	1	2				2
148	M	2	2	0	0	1				2
149	S	2	0	0	0	0					2
150	pp1ab	1	0	0	0	0								1
151	S	2	0	0	0	0					2
152	pp1ab	1	0	0	0	0								1
153	pp1ab	1	0	0	0	0									1
154	pp1ab	1	0	0	0	0						1
155	pp1ab	1	0	0	0	0						1
156	pp1ab	1	0	0	0	0									1
157	pp1ab	1	0	0	0	0						1
158	pp1ab	1	0	0	0	0						1
160	pp1ab	1	0	0	0	0						1
161	pp1ab	1	0	0	0	0						1
162	pp1ab	1	0	0	0	0									1
163	pp1ab	1	0	0	0	0									1
164	pp1ab	1	0	0	0	0								1
165	pp1ab	1	0	0	0	0									1
166	pp1ab	1	0	0	0	0						1
167	pp1ab	1	0	0	0	0						1
168	pp1ab	1	0	0	0	0						1
169	pp1ab	1	0	0	0	0						1
170	pp1ab	1	0	0	0	0								1
171	pp1ab	1	0	0	0	0								1
172	pp1ab	1	0	0	0	0								1
173	S	1	1	0	0	0			1
174	S	1	1	0	1	0		1
175	pp1ab	1	0	0	0	0								1
176	pp1ab	1	0	0	0	0						1
177	S	1	0	0	0	0					1
178	pp1ab	1	0	0	0	0						1
179	S	1	1	0	0	0				1
180	ORF2	1	0	0	0	0									1
181	S	1	0	0	0	0									1
182	S	1	0	0	0	0									1
183	ORF8	1	0	0	0	0						1
184	S	1	1	0	0	0			1
185	M	1	1	1	0	0			1
186	HE	1	1	0	0	0		1
187	HE	1	1	0	0	0		1
188	S	1	1	0	0	0		1
189	S	1	1	1	0	0		1
190	HE	1	1	0	0	0		1
191	S	1	1	0	1	0		1
192	S	1	1	0	0	0		1
193	S	1	1	0	1	0		1
194	pp1ab	1	1	0	0	0		1
195	pp1ab	1	1	0	0	0		1
196	pp1ab	1	1	0	0	0		1
197	pp1ab	1	0	0	0	0							1
198	pp1ab	1	0	0	0	0							1
199	pp1ab	1	0	0	0	0							1
200	S	1	0	0	0	0					1
201	pp1ab	1	0	0	0	0					1
202	ORF5	1	0	0	0	0					1
203	ORF8	1	0	0	0	0					1
204	ORF8	1	0	0	0	0					1
205	ORF4	1	0	0	0	0					1
206	ORF3	1	0	0	0	0					1
207	S	1	0	0	0	0					1
208	pp1a	1	0	0	0	0					1
209	pp1ab	1	0	0	0	0							1
210	pp1ab	1	0	0	0	0					1
211	pp1ab	1	0	0	0	0					1
212	pp1ab	1	0	0	0	0							1
213	pp1ab	1	0	0	0	0							1
214	pp1ab	1	0	0	0	0							1
215	pp1ab	1	0	0	0	0							1
216	pp1ab	1	0	0	0	0							1
217	pp1ab	1	1	0	0	0		1
218	M	1	0	0	0	0						1
219	pp1ab	1	1	1	1	0	1
220	ORF9	1	0	0	0	0						1
221	pp1ab	1	1	0	1	0			1
222	pp1ab	1	1	0	0	0			1
223	pp1ab	1	1	0	0	0			1
224	pp1ab	1	1	0	0	0			1
225	pp1ab	1	1	0	0	0			1
226	pp1ab	1	1	0	0	0		1
227	pp1ab	1	1	0	0	0		1
228	pp1ab	1	1	0	0	0		1
229	pp1ab	1	1	0	0	0		1
230	pp1ab	1	1	0	0	0	1
231	pp1ab	1	1	0	0	0	1
232	pp1ab	1	1	0	0	0	1
233	pp1ab	1	1	0	0	0	1
234	pp1ab	1	1	0	1	0	1
235	pp1ab	1	1	1	0	0	1
236	pp1ab	1	1	0	0	0	1
237	pp1ab	1	1	0	0	0	1
238	pp1ab	1	1	0	0	0			1
239	pp1ab	1	1	0	0	0			1
240	pp1ab	1	1	0	0	0			1
241	N	1	1	0	1	0	1
242	ORF7	1	0	0	0	0						1
243	N	1	0	0	0	0						1
244	N	1	0	0	0	0						1
245	S	1	0	0	0	0						1
246	HE	1	1	0	0	0				1
247	HE	1	1	0	0	0				1
248	M	1	1	0	1	0	1
249	pp1ab	1	1	0	0	0				1
250	pp1ab	1	1	0	0	0			1
251	pp1ab	1	1	0	0	0				1
252	pp1ab	1	1	0	0	0				1
253	pp1ab	1	1	1	0	0				1
254	pp1ab	1	1	0	0	0				1
255	S	1	0	0	0	0					1
256	pp1ab	1	1	0	0	0			1
257	pp1ab	1	1	0	0	0			1
258	pp1ab	1	1	0	0	0				1
Total Counts		1299	414	61	103	29	59	241	61	53	638	76	47	54	70
